# Supplementary material for: Gallic acid antagonizes deoxynivalenol toxicity by inhibiting DON-induced ferroptosis
Source: NPJ Sci Food. 2026 Mar 5;10:127. doi: 10.1038/s41538-026-00782-y (PMC13076626; doi:10.1038/s41538-026-00782-y)
Supplement: Supplementary file 2 — Table S2. KEGG Signaling Pathways Altered by DON Exposure [file 41538_2026_782_MOESM2_ESM.xlsx]

## Sheet: DON vs Ctrl.KEGG enrich
Table S2. KEGG Signaling Pathways Altered by DON Exposure
Number	Pathway ID	Description	Database	Ratio_in_study	Ratio_in_pop	Rich Factor	Pvalue	Padjust	Gene IDs	Hyperlink	First Category	Second Category
2	gga00750	Vitamin B6 metabolism	KEGG PATHWAY	2/356	11/15916	0.181818	0.0240125	0.3842	ENSGALG00010015533|ENSGALG00010024451	http://www.genome.jp/kegg-bin/show_pathway?map=gga00750&multi_query=gga:430939+yellow%0dgga:396455+yellow,blue%0d%0agga:420876+yellow%0dgga:396025+yellow%0dgga:416384+yellow%0dgga:424160+yellow,blue%0d%0agga:424108+yellow,blue%0d%0agga:771207+yellow%0dgga:420489+yellow,blue%0d%0agga:416560+yellow%0dgga:100858576+yellow%0dgga:395201+yellow,blue%0d%0agga:395202+yellow,blue%0d%0agga:395203+yellow,bl…	Metabolism	Metabolism of cofactors and vitamins
3	gga00670	One carbon pool by folate	KEGG PATHWAY	3/356	23/15916	0.130435	0.0141025	0.300854	ENSGALG00010011657|ENSGALG00010019001|ENSGALG00010020700	http://www.genome.jp/kegg-bin/show_pathway?map=gga00670&multi_query=gga:418079+yellow,blue%0d%0agga:418078+yellow,blue%0d%0agga:419467+yellow,blue%0d%0agga:395389+yellow,blue%0d%0agga:425261+yellow,blue%0d%0agga:420876+yellow%0dgga:415683+yellow%0dgga:416370+yellow%0dgga:771459+yellow%0dgga:415533+yellow%0dgga:420818+yellow,blue%0d%0agga:427977+yellow%0dgga:428812+yellow,blue%0d%0agga:428813+yell…	Metabolism	Metabolism of cofactors and vitamins
4	gga00100	Steroid biosynthesis	KEGG PATHWAY	4/356	40/15916	0.1	0.0119298	0.305403	ENSGALG00010017834|ENSGALG00010018372|ENSGALG00010017855|ENSGALG00010025549	http://www.genome.jp/kegg-bin/show_pathway?map=gga00100&multi_query=gga:100858007+yellow%0dgga:422423+yellow%0dgga:421136+yellow%0dgga:396329+yellow%0dgga:396285+yellow%0dgga:422424+yellow%0dgga:428832+yellow%0dgga:408183+yellow%0dgga:417164+yellow%0dgga:417165+yellow,blue%0d%0agga:423450+yellow%0dgga:112530469+yellow%0dgga:427657+yellow%0dgga:771974+yellow%0dgga:395410+yellow%0dgga:424729+yellow…	Metabolism	Lipid metabolism
7	gga00270	Cysteine and methionine metabolism	KEGG PATHWAY	7/356	73/15916	0.0958904	0.00121252	0.0517342	ENSGALG00010011839|ENSGALG00010013338|ENSGALG00010010984|ENSGALG00010013380|ENSGALG00010015533|ENSGALG00010023612|ENSGALG00010023888	http://www.genome.jp/kegg-bin/show_pathway?map=gga00270&multi_query=gga:416709+yellow%0dgga:425735+yellow,blue%0d%0agga:420811+yellow%0dgga:424517+yellow%0dgga:417202+yellow%0dgga:417201+yellow%0dgga:423628+yellow,blue%0d%0agga:426468+yellow%0dgga:373976+yellow%0dgga:418602+yellow%0dgga:423359+yellow%0dgga:423958+yellow,blue%0d%0agga:100857765+yellow%0dgga:419571+yellow%0dgga:423833+yellow%0dgga:…	Metabolism	Amino acid metabolism
5	gga00260	Glycine, serine and threonine metabolism	KEGG PATHWAY	5/356	64/15916	0.078125	0.014131	0.258396	ENSGALG00010015533|ENSGALG00010011839|ENSGALG00010023888|ENSGALG00010029649|ENSGALG00010013380	http://www.genome.jp/kegg-bin/show_pathway?map=gga00260&multi_query=gga:416709+yellow%0dgga:420953+yellow%0dgga:425735+yellow,blue%0d%0agga:420811+yellow%0dgga:420818+yellow%0dgga:395208+yellow%0dgga:416783+yellow%0dgga:416782+yellow%0dgga:423958+yellow,blue%0d%0agga:100857765+yellow%0dgga:419571+yellow%0dgga:770953+yellow%0dgga:422452+yellow%0dgga:415683+yellow%0dgga:417560+yellow%0dgga:423345+y…	Metabolism	Amino acid metabolism
3	gga00770	Pantothenate and CoA biosynthesis	KEGG PATHWAY	3/356	41/15916	0.0731707	0.0633848	0.507078	ENSGALG00010007187|ENSGALG00010002309|ENSGALG00010017663	http://www.genome.jp/kegg-bin/show_pathway?map=gga00770&multi_query=gga:419467+yellow%0dgga:420818+yellow%0dgga:416170+yellow%0dgga:426468+yellow%0dgga:395155+yellow%0dgga:100859322+yellow%0dgga:421991+yellow%0dgga:693261+yellow%0dgga:768558+yellow%0dgga:418221+yellow%0dgga:396130+yellow,blue%0d%0agga:426184+yellow,blue%0d%0agga:416169+yellow%0dgga:100859013+yellow%0dgga:423345+yellow%0dgga:42205…	Metabolism	Metabolism of cofactors and vitamins
3	gga00592	alpha-Linolenic acid metabolism	KEGG PATHWAY	3/356	43/15916	0.0697674	0.0710661	0.505359	ENSGALG00010020568|ENSGALG00010020444|ENSGALG00010025937	http://www.genome.jp/kegg-bin/show_pathway?map=gga00592&multi_query=gga:396451+yellow%0dgga:396327+yellow%0dgga:415687+yellow%0dgga:100857155+yellow%0dgga:374031+yellow%0dgga:417366+yellow%0dgga:423229+yellow,blue%0d%0agga:423226+yellow,blue%0d%0agga:423227+yellow,blue%0d%0agga:423225+yellow%0dgga:416425+yellow%0dgga:416426+yellow%0dgga:107055404+yellow%0dgga:417494+yellow%0dgga:416981+yellow%0dg…	Metabolism	Lipid metabolism
3	gga02010	ABC transporters	KEGG PATHWAY	3/356	45/15916	0.0666667	0.0791437	0.533178	ENSGALG00010020622|ENSGALG00010009554|ENSGALG00010021143	http://www.genome.jp/kegg-bin/show_pathway?map=gga02010&multi_query=gga:423349+yellow%0dgga:107055991+yellow%0dgga:423828+yellow,blue%0d%0agga:423829+yellow%0dgga:416835+yellow%0dgga:416834+yellow,blue%0d%0agga:420876+yellow%0dgga:418534+yellow%0dgga:417694+yellow%0dgga:419640+yellow%0dgga:426038+yellow%0dgga:421401+yellow,blue%0d%0agga:421402+yellow,blue%0d%0agga:421403+yellow%0dgga:416600+yello…	Environmental Information Processing	Membrane transport
4	gga00250	Alanine, aspartate and glutamate metabolism	KEGG PATHWAY	4/356	64/15916	0.0625	0.054898	0.468463	ENSGALG00010023612|ENSGALG00010003382|ENSGALG00010028027|ENSGALG00010002309	http://www.genome.jp/kegg-bin/show_pathway?map=gga00250&multi_query=gga:419467+yellow%0dgga:776932+yellow%0dgga:423613+yellow%0dgga:422893+yellow%0dgga:429156+yellow%0dgga:771958+yellow%0dgga:424043+yellow%0dgga:424517+yellow%0dgga:424044+yellow%0dgga:417202+yellow%0dgga:420818+yellow%0dgga:420819+yellow%0dgga:395155+yellow%0dgga:395208+yellow%0dgga:422746+yellow%0dgga:776127+yellow%0dgga:420575+…	Metabolism	Amino acid metabolism
1	gga00130	Ubiquinone and other terpenoid-quinone biosynthesis	KEGG PATHWAY	1/356	16/15916	0.0625	0.303797	0.948441	ENSGALG00010023612	http://www.genome.jp/kegg-bin/show_pathway?map=gga00130&multi_query=gga:416853+yellow%0dgga:416852+yellow%0dgga:101748258+yellow%0dgga:415867+yellow%0dgga:415748+yellow,pink%0d%0agga:424517+yellow%0dgga:424518+yellow%0dgga:417202+yellow%0dgga:417201+yellow%0dgga:415746+yellow%0dgga:415885+yellow%0dgga:415884+yellow,blue%0d%0agga:107050147+yellow%0dgga:424594+yellow%0dgga:100858984+yellow%0dgga:42…	Metabolism	Metabolism of cofactors and vitamins
5	gga04216	Ferroptosis	KEGG PATHWAY	5/356	82/15916	0.0609756	0.036674	0.361098	ENSGALG00010010461|ENSGALG00010008444|ENSGALG00010004576|ENSGALG00010022419|ENSGALG00010004515	http://www.genome.jp/kegg-bin/show_pathway?map=gga04216&multi_query=gga:415494+yellow%0dgga:418058+yellow%0dgga:429156+yellow%0dgga:423616+yellow%0dgga:396127+yellow%0dgga:396287+yellow%0dgga:107051468+yellow%0dgga:422257+yellow,blue%0d%0agga:422258+yellow%0dgga:427326+yellow%0dgga:424048+yellow%0dgga:427581+yellow%0dgga:426469+yellow%0dgga:427559+yellow%0dgga:373971+yellow%0dgga:420204+yellow,bl…	Cellular Processes	Cell growth and death
2	gga00053	Ascorbate and aldarate metabolism	KEGG PATHWAY	2/356	33/15916	0.0606061	0.167984	0.796366	ENSGALG00010011657|ENSGALG00010007888	http://www.genome.jp/kegg-bin/show_pathway?map=gga00053&multi_query=gga:418079+yellow,blue%0d%0agga:418078+yellow%0dgga:419467+yellow,blue%0d%0agga:418171+yellow%0dgga:395389+yellow,blue%0d%0agga:422788+yellow%0dgga:420876+yellow%0dgga:101750052+yellow%0dgga:100859028+yellow%0dgga:424028+yellow%0dgga:374033+yellow%0dgga:424600+yellow%0dgga:425137+yellow%0dgga:420818+yellow,blue%0d%0agga:417615+ye…	Metabolism	Carbohydrate metabolism
1	gga00740	Riboflavin metabolism	KEGG PATHWAY	1/356	17/15916	0.0588235	0.319385	0.950728	ENSGALG00010007187	http://www.genome.jp/kegg-bin/show_pathway?map=gga00740&multi_query=gga:426926+yellow%0dgga:112530287+yellow%0dgga:426928+yellow,blue%0d%0agga:426929+yellow,blue%0d%0agga:426249+yellow,blue%0d%0agga:395959+yellow%0dgga:428748+yellow,blue%0d%0agga:427243+yellow%0dgga:100857589+yellow%0dgga:427260+yellow%0dgga:418458+yellow%0dgga:776390+yellow%0dgga:423185+yellow%0dgga:420361+yellow,blue%0d%0agga:4…	Metabolism	Metabolism of cofactors and vitamins
6	gga04623	Cytosolic DNA-sensing pathway	KEGG PATHWAY	6/356	108/15916	0.0555556	0.0343195	0.399354	ENSGALG00010029945|ENSGALG00010019572|ENSGALG00010025073|ENSGALG00010023559|ENSGALG00010007067|ENSGALG00010024881	http://www.genome.jp/kegg-bin/show_pathway?map=gga04623&multi_query=gga:101748881+yellow%0dgga:101751887+yellow,blue%0d%0agga:396320+yellow%0dgga:429015+yellow%0dgga:769675+yellow%0dgga:415687+yellow%0dgga:430480+yellow%0dgga:395284+yellow,blue%0d%0agga:423146+yellow,blue%0d%0agga:374031+yellow%0dgga:424515+yellow%0dgga:419844+yellow%0dgga:416624+yellow%0dgga:424605+yellow%0dgga:395854+yellow%0dg…	Organismal Systems	Immune system
1	gga00400	Phenylalanine, tyrosine and tryptophan biosynthesis	KEGG PATHWAY	1/356	18/15916	0.0555556	0.334625	0.91132	ENSGALG00010023612	http://www.genome.jp/kegg-bin/show_pathway?map=gga00400&multi_query=gga:422934+yellow%0dgga:396533+yellow%0dgga:415748+yellow,pink%0d%0agga:424517+yellow%0dgga:424518+yellow%0dgga:417202+yellow%0dgga:417201+yellow%0dgga:415746+yellow%0dgga:396145+yellow%0dgga:417039+yellow%0dgga:395592+yellow%0dgga:415884+yellow,blue%0d%0agga:101751434+yellow%0dgga:395799+yellow%0dgga:425859+yellow%0dgga:419572+y…	Metabolism	Amino acid metabolism
4	gga00565	Ether lipid metabolism	KEGG PATHWAY	4/356	74/15916	0.0540541	0.083937	0.537197	ENSGALG00010020568|ENSGALG00010024104|ENSGALG00010020444|ENSGALG00010007187	http://www.genome.jp/kegg-bin/show_pathway?map=gga00565&multi_query=gga:396451+yellow%0dgga:415689+yellow%0dgga:396327+yellow%0dgga:770996+yellow%0dgga:100857155+yellow%0dgga:100859120+yellow%0dgga:374033+yellow%0dgga:374031+yellow%0dgga:423229+yellow,blue%0d%0agga:423226+yellow,blue%0d%0agga:423227+yellow,blue%0d%0agga:423225+yellow%0dgga:416425+yellow%0dgga:416426+yellow%0dgga:417494+yellow%0dg…	Metabolism	Lipid metabolism
2	gga00340	Histidine metabolism	KEGG PATHWAY	2/356	37/15916	0.0540541	0.200348	0.884296	ENSGALG00010011657|ENSGALG00010009147	http://www.genome.jp/kegg-bin/show_pathway?map=gga00340&multi_query=gga:418079+yellow,blue%0d%0agga:422934+yellow%0dgga:419467+yellow,blue%0d%0agga:395389+yellow,blue%0d%0agga:100857134+yellow%0dgga:418078+yellow%0dgga:421013+yellow%0dgga:421012+yellow%0dgga:100857298+yellow%0dgga:428262+yellow%0dgga:100858159+yellow%0dgga:423345+yellow,blue%0d%0agga:420818+yellow,blue%0d%0agga:417615+yellow,blue…	Metabolism	Amino acid metabolism
4	gga00330	Arginine and proline metabolism	KEGG PATHWAY	4/356	76/15916	0.0526316	0.0904945	0.526513	ENSGALG00010011657|ENSGALG00010001692|ENSGALG00010029288|ENSGALG00010022567	http://www.genome.jp/kegg-bin/show_pathway?map=gga00330&multi_query=gga:419467+yellow,blue%0d%0agga:395915+yellow%0dgga:771221+yellow%0dgga:420818+yellow,blue%0d%0agga:420819+yellow%0dgga:107053365+yellow,blue%0d%0agga:418602+yellow%0dgga:418600+yellow%0dgga:414798+yellow%0dgga:100858122+yellow%0dgga:428228+yellow%0dgga:100857765+yellow%0dgga:419571+yellow,red%0d%0agga:423833+yellow%0dgga:1125300…	Metabolism	Amino acid metabolism
2	gga00360	Phenylalanine metabolism	KEGG PATHWAY	2/356	38/15916	0.0526316	0.208555	0.889833	ENSGALG00010002309|ENSGALG00010023612	http://www.genome.jp/kegg-bin/show_pathway?map=gga00360&multi_query=gga:426922+yellow%0dgga:422934+yellow%0dgga:419467+yellow%0dgga:395389+yellow%0dgga:100857134+yellow%0dgga:416853+yellow%0dgga:418078+yellow%0dgga:396533+yellow%0dgga:416936+yellow%0dgga:416937+yellow%0dgga:415748+yellow,pink%0d%0agga:423079+yellow%0dgga:424517+yellow%0dgga:424518+yellow%0dgga:417202+yellow%0dgga:417201+yellow%0d…	Metabolism	Amino acid metabolism
28	gga04010	MAPK signaling pathway	KEGG PATHWAY	28/356	603/15916	0.0464345	0.00022196	0.0284109	ENSGALG00010012982|ENSGALG00010003531|ENSGALG00010012055|ENSGALG00010025480|ENSGALG00010003652|ENSGALG00010027969|ENSGALG00010009518|ENSGALG00010017804|ENSGALG00010016816|ENSGALG00010024881|ENSGALG00010010688|ENSGALG00010019307|ENSGALG00010007430|ENSGALG00010004553|ENSGALG00010007067|ENSGALG00010012259|ENSGALG00010025334|ENSGALG00010025423|ENSGALG00010019600|ENSGALG00010021781|ENSGALG00010020568|…	http://www.genome.jp/kegg-bin/show_pathway?map=gga04010&multi_query=gga:424688+yellow%0dgga:416049+yellow%0dgga:101750781+yellow,blue%0d%0agga:424510+yellow%0dgga:396513+yellow%0dgga:396512+yellow,blue%0d%0agga:396515+yellow,blue%0d%0agga:396516+yellow,blue%0d%0agga:424519+yellow%0dgga:404294+yellow%0dgga:424049+yellow%0dgga:396048+yellow%0dgga:395559+yellow%0dgga:427550+yellow%0dgga:771502+yello…	Environmental Information Processing	Signal transduction
8	gga04115	p53 signaling pathway	KEGG PATHWAY	8/356	174/15916	0.045977	0.0421273	0.385164	ENSGALG00010026154|ENSGALG00010011780|ENSGALG00010004515|ENSGALG00010007067|ENSGALG00010009024|ENSGALG00010016875|ENSGALG00010004576|ENSGALG00010024881	http://www.genome.jp/kegg-bin/show_pathway?map=gga04115&multi_query=gga:416772+yellow%0dgga:415840+yellow%0dgga:404299+yellow%0dgga:395284+yellow,blue%0d%0agga:395858+yellow%0dgga:418850+yellow%0dgga:395857+yellow,blue%0d%0agga:419396+yellow%0dgga:395657+yellow%0dgga:107049249+yellow%0dgga:416605+yellow%0dgga:395658+yellow%0dgga:422690+yellow%0dgga:429148+yellow%0dgga:100857877+yellow%0dgga:42251…	Cellular Processes	Cell growth and death
1	gga00450	Selenocompound metabolism	KEGG PATHWAY	1/356	22/15916	0.0454545	0.392257	0.984487	ENSGALG00010023888	http://www.genome.jp/kegg-bin/show_pathway?map=gga00450&multi_query=gga:429116+yellow,pink%0d%0agga:424739+yellow%0dgga:423678+yellow%0dgga:396478+yellow%0dgga:396205+yellow%0dgga:417699+yellow%0dgga:424472+yellow%0dgga:396069+yellow%0dgga:396021+yellow%0dgga:424517+yellow%0dgga:416032+yellow%0dgga:417202+yellow%0dgga:416031+yellow%0dgga:417201+yellow%0dgga:415746+yellow%0dgga:430882+yellow%0dgga…	Metabolism	Metabolism of other amino acids
1	gga00430	Taurine and hypotaurine metabolism	KEGG PATHWAY	1/356	22/15916	0.0454545	0.392257	0.984487	ENSGALG00010002309	http://www.genome.jp/kegg-bin/show_pathway?map=gga00430&multi_query=gga:100857134+yellow%0dgga:768445+yellow%0dgga:420876+yellow%0dgga:428485+yellow%0dgga:428872+yellow%0dgga:423222+yellow%0dgga:415454+yellow,blue%0d%0agga:395267+yellow%0dgga:423247+yellow%0dgga:101749229+yellow%0dgga:423249+yellow%0dgga:395418+yellow%0dgga:426978+yellow%0dgga:428444+yellow,blue%0d%0agga:416947+yellow%0dgga:41694…	Metabolism	Metabolism of other amino acids
14	gga04210	Apoptosis	KEGG PATHWAY	14/356	310/15916	0.0451613	0.0102595	0.328305	ENSGALG00010012982|ENSGALG00010019572|ENSGALG00010001134|ENSGALG00010001705|ENSGALG00010019307|ENSGALG00010009054|ENSGALG00010025423|ENSGALG00010015647|ENSGALG00010004553|ENSGALG00010007067|ENSGALG00010009024|ENSGALG00010017212|ENSGALG00010016816|ENSGALG00010024881	http://www.genome.jp/kegg-bin/show_pathway?map=gga04210&multi_query=gga:419187+yellow,blue%0d%0agga:424682+yellow,blue%0d%0agga:100859707+yellow%0dgga:776258+yellow%0dgga:424303+yellow%0dgga:396126+yellow%0dgga:395284+yellow,blue%0d%0agga:424510+yellow%0dgga:769274+yellow%0dgga:415578+yellow%0dgga:395280+yellow%0dgga:421037+yellow,blue%0d%0agga:374213+yellow%0dgga:427327+yellow%0dgga:424049+yello…	Cellular Processes	Cell growth and death
11	gga04350	TGF-beta signaling pathway	KEGG PATHWAY	11/356	254/15916	0.0433071	0.0281245	0.399993	ENSGALG00010017549|ENSGALG00010027172|ENSGALG00010019318|ENSGALG00010025334|ENSGALG00010024561|ENSGALG00010003652|ENSGALG00010021385|ENSGALG00010028876|ENSGALG00010007948|ENSGALG00010015033|ENSGALG00010001144	http://www.genome.jp/kegg-bin/show_pathway?map=gga04350&multi_query=gga:112530287+yellow%0dgga:431576+yellow%0dgga:396126+yellow,blue%0d%0agga:396127+yellow%0dgga:101749773+yellow%0dgga:395281+yellow%0dgga:395282+yellow%0dgga:424519+yellow%0dgga:424049+yellow%0dgga:415570+yellow,blue%0d%0agga:395491+yellow%0dgga:427493+yellow%0dgga:395494+yellow,pink%0d%0agga:420206+yellow%0dgga:419679+yellow%0dg…	Environmental Information Processing	Signal transduction
28	gga04060	Cytokine-cytokine receptor interaction	KEGG PATHWAY	28/356	649/15916	0.0431433	0.000712897	0.0456254	ENSGALG00010015476|ENSGALG00010004856|ENSGALG00010022818|ENSGALG00010012259|ENSGALG00010029945|ENSGALG00010006155|ENSGALG00010017304|ENSGALG00010019080|ENSGALG00010021385|ENSGALG00010015647|ENSGALG00010025423|ENSGALG00010007948|ENSGALG00010002158|ENSGALG00010004218|ENSGALG00010018943|ENSGALG00010027172|ENSGALG00010017505|ENSGALG00010015730|ENSGALG00010025073|ENSGALG00010008765|ENSGALG00010001831|…	http://www.genome.jp/kegg-bin/show_pathway?map=gga04060&multi_query=gga:101750396+yellow,blue%0d%0agga:424682+yellow,blue%0d%0agga:107056377+yellow%0dgga:420955+yellow%0dgga:396126+yellow,blue%0d%0agga:416979+yellow%0dgga:374223+yellow%0dgga:396515+yellow%0dgga:396045+yellow%0dgga:396516+yellow%0dgga:395324+yellow,blue%0d%0agga:395323+yellow%0dgga:769278+yellow,blue%0d%0agga:427856+yellow%0dgga:4…	Environmental Information Processing	Signaling molecules and interaction
2	gga00120	Primary bile acid biosynthesis	KEGG PATHWAY	2/356	48/15916	0.0416667	0.291628	0.93321	ENSGALG00010017834|ENSGALG00010017855	http://www.genome.jp/kegg-bin/show_pathway?map=gga00120&multi_query=gga:421130+yellow%0dgga:374138+yellow%0dgga:422423+yellow%0dgga:421136+yellow%0dgga:429406+yellow%0dgga:422424+yellow%0dgga:417366+yellow%0dgga:428832+yellow%0dgga:425137+yellow%0dgga:423222+yellow%0dgga:424599+yellow%0dgga:422588+yellow%0dgga:423451+yellow%0dgga:423450+yellow%0dgga:422869+yellow%0dgga:395418+yellow%0dgga:429086+…	Metabolism	Lipid metabolism
4	gga00380	Tryptophan metabolism	KEGG PATHWAY	4/356	96/15916	0.0416667	0.167989	0.767952	ENSGALG00010011657|ENSGALG00010019550|ENSGALG00010019001|ENSGALG00010002309	http://www.genome.jp/kegg-bin/show_pathway?map=gga00380&multi_query=gga:419467+yellow,blue%0d%0agga:423618+yellow%0dgga:396286+yellow%0dgga:417366+yellow%0dgga:428832+yellow%0dgga:770828+yellow%0dgga:417201+yellow%0dgga:420818+yellow,blue%0d%0agga:420819+yellow%0dgga:423357+yellow%0dgga:417560+yellow%0dgga:416783+yellow%0dgga:416782+yellow%0dgga:395719+yellow%0dgga:422869+yellow%0dgga:424357+yell…	Metabolism	Amino acid metabolism
12	gga04270	Vascular smooth muscle contraction	KEGG PATHWAY	12/356	298/15916	0.0402685	0.0363968	0.388233	ENSGALG00010020568|ENSGALG00010025334|ENSGALG00010016587|ENSGALG00010014019|ENSGALG00010017901|ENSGALG00010020444|ENSGALG00010009054|ENSGALG00010029723|ENSGALG00010006410|ENSGALG00010020438|ENSGALG00010018602|ENSGALG00010001448	http://www.genome.jp/kegg-bin/show_pathway?map=gga04270&multi_query=gga:424128+yellow%0dgga:419187+yellow%0dgga:416973+yellow%0dgga:423827+yellow%0dgga:422428+yellow%0dgga:768487+yellow%0dgga:422253+yellow%0dgga:395329+yellow%0dgga:424519+yellow%0dgga:425979+yellow%0dgga:424049+yellow%0dgga:395324+yellow%0dgga:395855+yellow%0dgga:416425+yellow%0dgga:769278+yellow%0dgga:415419+yellow%0dgga:419676+…	Organismal Systems	Circulatory system
1	gga00511	Other glycan degradation	KEGG PATHWAY	1/356	25/15916	0.04	0.432189	0.953796	ENSGALG00010025406	http://www.genome.jp/kegg-bin/show_pathway?map=gga00511&multi_query=gga:429038+yellow%0dgga:420876+yellow%0dgga:419687+yellow%0dgga:416741+yellow%0dgga:416740+yellow%0dgga:414142+yellow%0dgga:421668+yellow%0dgga:421669+yellow%0dgga:417343+yellow%0dgga:430542+yellow%0dgga:415319+yellow%0dgga:427204+yellow%0dgga:427799+yellow%0dgga:427203+yellow%0dgga:419057+yellow%0dgga:421868+yellow%0dgga:1070490…	Metabolism	Glycan biosynthesis and metabolism
3	gga00650	Butanoate metabolism	KEGG PATHWAY	3/356	76/15916	0.0394737	0.241636	0.90969	ENSGALG00010002309|ENSGALG00010013346|ENSGALG00010023439	http://www.genome.jp/kegg-bin/show_pathway?map=gga00650&multi_query=gga:101751887+yellow%0dgga:419467+yellow%0dgga:416970+yellow%0dgga:420689+yellow%0dgga:100858361+yellow%0dgga:395347+yellow%0dgga:770828+yellow%0dgga:420818+yellow%0dgga:420819+yellow%0dgga:770193+yellow%0dgga:421842+yellow%0dgga:422869+yellow%0dgga:417015+yellow%0dgga:429086+yellow%0dgga:772119+yellow%0dgga:423896+yellow%0dgga:1…	Metabolism	Carbohydrate metabolism
8	gga04370	VEGF signaling pathway	KEGG PATHWAY	8/356	204/15916	0.0392157	0.0881691	0.537412	ENSGALG00010020568|ENSGALG00010025334|ENSGALG00010021038|ENSGALG00010012055|ENSGALG00010020444|ENSGALG00010029297|ENSGALG00010007067|ENSGALG00010018602	http://www.genome.jp/kegg-bin/show_pathway?map=gga04370&multi_query=gga:396128+yellow%0dgga:419187+yellow%0dgga:404294+yellow%0dgga:424120+yellow%0dgga:396460+yellow%0dgga:416049+yellow%0dgga:396126+yellow%0dgga:395284+yellow,blue%0d%0agga:420815+yellow%0dgga:396513+yellow%0dgga:420817+yellow%0dgga:396515+yellow,blue%0d%0agga:396516+yellow,blue%0d%0agga:427327+yellow%0dgga:424049+yellow%0dgga:396…	Environmental Information Processing	Signal transduction
5	gga00564	Glycerophospholipid metabolism	KEGG PATHWAY	5/356	128/15916	0.0390625	0.159446	0.784966	ENSGALG00010020568|ENSGALG00010024104|ENSGALG00010024451|ENSGALG00010020444|ENSGALG00010020721	http://www.genome.jp/kegg-bin/show_pathway?map=gga00564&multi_query=gga:417260+yellow%0dgga:396451+yellow%0dgga:396320+yellow%0dgga:396327+yellow%0dgga:424324+yellow%0dgga:396240+yellow%0dgga:396523+yellow%0dgga:418196+yellow%0dgga:100857155+yellow%0dgga:421351+yellow%0dgga:100859120+yellow%0dgga:374031+yellow%0dgga:374226+yellow%0dgga:423229+yellow,blue%0d%0agga:423226+yellow,blue%0d%0agga:42322…	Metabolism	Lipid metabolism
4	gga00590	Arachidonic acid metabolism	KEGG PATHWAY	4/356	105/15916	0.0380952	0.208598	0.861309	ENSGALG00010020568|ENSGALG00010023818|ENSGALG00010021038|ENSGALG00010020444	http://www.genome.jp/kegg-bin/show_pathway?map=gga00590&multi_query=gga:421130+yellow%0dgga:396451+yellow%0dgga:100858007+yellow%0dgga:396327+yellow%0dgga:100857155+yellow%0dgga:414833+yellow%0dgga:107050492+yellow%0dgga:374031+yellow%0dgga:423229+yellow,blue%0d%0agga:428832+yellow%0dgga:423227+yellow,blue%0d%0agga:423225+yellow%0dgga:416425+yellow%0dgga:414895+yellow%0dgga:417494+yellow%0dgga:39…	Metabolism	Lipid metabolism
3	gga00410	beta-Alanine metabolism	KEGG PATHWAY	3/356	79/15916	0.0379747	0.259675	0.949668	ENSGALG00010011657|ENSGALG00010022567|ENSGALG00010002309	http://www.genome.jp/kegg-bin/show_pathway?map=gga00410&multi_query=gga:101751887+yellow%0dgga:419467+yellow,blue%0d%0agga:416970+yellow%0dgga:417366+yellow%0dgga:770828+yellow%0dgga:420818+yellow,blue%0d%0agga:420819+yellow%0dgga:395155+yellow%0dgga:770193+yellow%0dgga:422869+yellow%0dgga:417015+yellow%0dgga:414798+yellow%0dgga:416071+yellow%0dgga:100859013+yellow%0dgga:100857765+yellow%0dgga:41…	Metabolism	Metabolism of other amino acids
6	gga04622	RIG-I-like receptor signaling pathway	KEGG PATHWAY	6/356	158/15916	0.0379747	0.143684	0.735664	ENSGALG00010022005|ENSGALG00010019572|ENSGALG00010023903|ENSGALG00010014189|ENSGALG00010007067|ENSGALG00010024881	http://www.genome.jp/kegg-bin/show_pathway?map=gga04622&multi_query=gga:768898+yellow,blue%0d%0agga:419187+yellow%0dgga:395284+yellow,blue%0d%0agga:424515+yellow%0dgga:427282+yellow%0dgga:424049+yellow%0dgga:416424+yellow%0dgga:395854+yellow%0dgga:395857+yellow,blue%0d%0agga:107052623+yellow%0dgga:395655+yellow%0dgga:428545+yellow,blue%0d%0agga:419755+yellow,blue%0d%0agga:419754+yellow%0dgga:4226…	Organismal Systems	Immune system
2	gga00591	Linoleic acid metabolism	KEGG PATHWAY	2/356	53/15916	0.0377358	0.332967	0.926516	ENSGALG00010020568|ENSGALG00010020444	http://www.genome.jp/kegg-bin/show_pathway?map=gga00591&multi_query=gga:396451+yellow%0dgga:100858007+yellow%0dgga:396327+yellow%0dgga:429406+yellow%0dgga:374031+yellow%0dgga:423229+yellow,blue%0d%0agga:423226+yellow,blue%0d%0agga:423227+yellow,blue%0d%0agga:408183+yellow%0dgga:416425+yellow%0dgga:416426+yellow%0dgga:417494+yellow%0dgga:423451+yellow%0dgga:423450+yellow%0dgga:416981+yellow%0dgga:…	Metabolism	Lipid metabolism
7	gga01240	Biosynthesis of cofactors	KEGG PATHWAY	7/356	186/15916	0.0376344	0.124463	0.663803	ENSGALG00010024451|ENSGALG00010013338|ENSGALG00010010984|ENSGALG00010020700|ENSGALG00010017219|ENSGALG00010015533|ENSGALG00010017663	http://www.genome.jp/kegg-bin/show_pathway?map=gga01240&multi_query=gga:112530287+yellow%0dgga:404299+yellow%0dgga:420953+yellow%0dgga:395858+yellow%0dgga:416384+yellow%0dgga:427282+yellow%0dgga:420818+yellow%0dgga:423458+yellow%0dgga:497270+yellow%0dgga:395650+yellow%0dgga:428227+yellow%0dgga:100859081+yellow%0dgga:428228+yellow%0dgga:769203+yellow%0dgga:112530034+yellow%0dgga:428949+yellow%0dgg…	Metabolism	Global and overview maps
1	gga00220	Arginine biosynthesis	KEGG PATHWAY	1/356	27/15916	0.037037	0.457345	0.914691	ENSGALG00010023612	http://www.genome.jp/kegg-bin/show_pathway?map=gga00220&multi_query=gga:769654+yellow%0dgga:771221+yellow%0dgga:428994+yellow%0dgga:423613+yellow%0dgga:421012+yellow%0dgga:396022+yellow%0dgga:374263+yellow%0dgga:424043+yellow%0dgga:427772+yellow%0dgga:423777+yellow%0dgga:426448+yellow%0dgga:424517+yellow%0dgga:424044+yellow%0dgga:417202+yellow%0dgga:772201+yellow%0dgga:417478+yellow%0dgga:415746+…	Metabolism	Amino acid metabolism
1	gga00900	Terpenoid backbone biosynthesis	KEGG PATHWAY	1/356	27/15916	0.037037	0.457345	0.914691	ENSGALG00010013346	http://www.genome.jp/kegg-bin/show_pathway?map=gga00900&multi_query=gga:426847+yellow%0dgga:426846+yellow%0dgga:420876+yellow%0dgga:418968+yellow%0dgga:100857683+yellow%0dgga:425360+yellow%0dgga:420979+yellow%0dgga:418335+yellow%0dgga:420380+yellow%0dgga:424647+yellow%0dgga:418969+yellow%0dgga:100859040+yellow%0dgga:395073+yellow%0dgga:373937+yellow%0dgga:428661+yellow%0dgga:417745+yellow%0dgga:4…	Metabolism	Metabolism of terpenoids and polyketides
12	gga04621	NOD-like receptor signaling pathway	KEGG PATHWAY	12/356	330/15916	0.0363636	0.0681523	0.513147	ENSGALG00010014193|ENSGALG00010022005|ENSGALG00010025334|ENSGALG00010029945|ENSGALG00010019572|ENSGALG00010017184|ENSGALG00010022419|ENSGALG00010025073|ENSGALG00010009054|ENSGALG00010007067|ENSGALG00010017212|ENSGALG00010024881	http://www.genome.jp/kegg-bin/show_pathway?map=gga04621&multi_query=gga:419187+yellow%0dgga:101750423+yellow%0dgga:416049+yellow%0dgga:395284+yellow,blue%0d%0agga:422203+yellow%0dgga:107055370+yellow%0dgga:395280+yellow%0dgga:424045+yellow%0dgga:422257+yellow,blue%0d%0agga:424519+yellow%0dgga:427853+yellow%0dgga:395854+yellow%0dgga:395857+yellow,blue%0d%0agga:427559+yellow%0dgga:427493+yellow%0dg…	Organismal Systems	Immune system
18	gga04080	Neuroactive ligand-receptor interaction	KEGG PATHWAY	18/356	496/15916	0.0362903	0.0305973	0.391645	ENSGALG00010024446|ENSGALG00010027621|ENSGALG00010016587|ENSGALG00010004036|ENSGALG00010017901|ENSGALG00010014350|ENSGALG00010022833|ENSGALG00010017858|ENSGALG00010010511|ENSGALG00010016489|ENSGALG00010016853|ENSGALG00010029723|ENSGALG00010006410|ENSGALG00010029353|ENSGALG00010020438|ENSGALG00010019738|ENSGALG00010001448|ENSGALG00010012004	http://www.genome.jp/kegg-bin/show_pathway?map=gga04080&multi_query=gga:424682+yellow%0dgga:422422+yellow%0dgga:404296+yellow,blue%0d%0agga:404297+yellow%0dgga:396120+yellow%0dgga:420468+yellow%0dgga:423826+yellow%0dgga:396125+yellow%0dgga:101747528+yellow%0dgga:374223+yellow%0dgga:428595+yellow%0dgga:395329+yellow,blue%0d%0agga:407088+yellow%0dgga:427853+yellow,blue%0d%0agga:395324+yellow%0dgga:…	Environmental Information Processing	Signaling molecules and interaction
1	gga00531	Glycosaminoglycan degradation	KEGG PATHWAY	1/356	28/15916	0.0357143	0.469504	0.896962	ENSGALG00010025406	http://www.genome.jp/kegg-bin/show_pathway?map=gga00531&multi_query=gga:100859903+yellow%0dgga:374175+yellow%0dgga:416369+yellow%0dgga:415948+yellow%0dgga:419897+yellow%0dgga:420876+yellow%0dgga:428975+yellow%0dgga:429037+yellow,blue%0d%0agga:422688+yellow%0dgga:422081+yellow%0dgga:771459+yellow%0dgga:422082+yellow%0dgga:429879+yellow%0dgga:427116+yellow%0dgga:415908+yellow%0dgga:419210+yellow%0d…	Metabolism	Glycan biosynthesis and metabolism
5	gga03250	Viral life cycle - HIV-1	KEGG PATHWAY	5/356	141/15916	0.035461	0.208821	0.835283	ENSGALG00010000044|ENSGALG00010011422|ENSGALG00010019081|ENSGALG00010011637|ENSGALG00010015038	http://www.genome.jp/kegg-bin/show_pathway?map=gga03250&multi_query=gga:415840+yellow%0dgga:425026+yellow%0dgga:425024+yellow%0dgga:416383+yellow,blue%0d%0agga:396040+yellow%0dgga:416384+yellow%0dgga:427328+yellow%0dgga:425979+yellow%0dgga:396049+yellow%0dgga:395324+yellow%0dgga:769278+yellow%0dgga:420201+yellow%0dgga:420202+yellow%0dgga:419674+yellow%0dgga:416983+yellow%0dgga:417015+yellow%0dgga…	Genetic Information Processing	Information processing in viruses
2	gga00970	Aminoacyl-tRNA biosynthesis	KEGG PATHWAY	2/356	58/15916	0.0344828	0.37359	0.956391	ENSGALG00010017219|ENSGALG00010017678	http://www.genome.jp/kegg-bin/show_pathway?map=gga00970&multi_query=gga:416977+yellow%0dgga:421132+yellow%0dgga:420953+yellow%0dgga:423285+yellow%0dgga:395324+yellow%0dgga:423458+yellow%0dgga:770196+yellow%0dgga:100858419+yellow%0dgga:768802+yellow%0dgga:107049248+yellow%0dgga:426545+yellow%0dgga:429123+yellow%0dgga:426856+yellow%0dgga:374020+yellow%0dgga:416168+yellow%0dgga:416167+yellow%0dgga:3…	Genetic Information Processing	Translation
1	gga00604	Glycosphingolipid biosynthesis - ganglio series	KEGG PATHWAY	1/356	29/15916	0.0344828	0.481391	0.906147	ENSGALG00010025406	http://www.genome.jp/kegg-bin/show_pathway?map=gga00604&multi_query=gga:429038+yellow%0dgga:418198+yellow%0dgga:424572+yellow%0dgga:100857910+yellow%0dgga:374155+yellow%0dgga:425243+yellow%0dgga:418378+yellow%0dgga:403122+yellow%0dgga:396168+yellow%0dgga:396169+yellow%0dgga:395138+yellow%0dgga:395139+yellow%0dgga:404746+yellow%0dgga:396140+yellow%0dgga:419137+yellow%0dgga:415319+yellow%0dgga:4272…	Metabolism	Glycan biosynthesis and metabolism
3	gga00600	Sphingolipid metabolism	KEGG PATHWAY	3/356	89/15916	0.0337079	0.320741	0.933066	ENSGALG00010024104|ENSGALG00010007187|ENSGALG00010025406	http://www.genome.jp/kegg-bin/show_pathway?map=gga00600&multi_query=gga:427918+yellow%0dgga:421130+yellow%0dgga:424120+yellow%0dgga:396121+yellow%0dgga:396122+yellow%0dgga:420953+yellow%0dgga:374033+yellow%0dgga:415578+yellow%0dgga:770780+yellow%0dgga:396282+yellow%0dgga:414891+yellow%0dgga:769176+yellow%0dgga:100858410+yellow,blue%0d%0agga:427204+yellow%0dgga:771503+yellow%0dgga:423719+yellow%0d…	Metabolism	Lipid metabolism
17	gga04020	Calcium signaling pathway	KEGG PATHWAY	17/356	538/15916	0.0315985	0.096931	0.539442	ENSGALG00010012982|ENSGALG00010018405|ENSGALG00010012055|ENSGALG00010017901|ENSGALG00010014350|ENSGALG00010022833|ENSGALG00010020438|ENSGALG00010009054|ENSGALG00010010399|ENSGALG00010029723|ENSGALG00010001454|ENSGALG00010001448|ENSGALG00010025480|ENSGALG00010025423|ENSGALG00010002320|ENSGALG00010018602|ENSGALG00010012004	http://www.genome.jp/kegg-bin/show_pathway?map=gga04020&multi_query=gga:424128+yellow%0dgga:107056377+yellow%0dgga:416973+yellow%0dgga:404296+yellow%0dgga:424120+yellow%0dgga:424839+yellow%0dgga:420817+yellow%0dgga:422428+yellow%0dgga:420815+yellow%0dgga:396513+yellow%0dgga:422253+yellow%0dgga:422254+yellow%0dgga:396516+yellow,blue%0d%0agga:424519+yellow%0dgga:404294+yellow%0dgga:427853+yellow%0d…	Environmental Information Processing	Signal transduction
2	gga00052	Galactose metabolism	KEGG PATHWAY	2/356	64/15916	0.03125	0.42095	0.979666	ENSGALG00010022789|ENSGALG00010025406	http://www.genome.jp/kegg-bin/show_pathway?map=gga00052&multi_query=gga:396121+yellow%0dgga:396122+yellow%0dgga:415578+yellow%0dgga:770780+yellow%0dgga:408180+yellow%0dgga:424600+yellow%0dgga:425137+yellow%0dgga:424599+yellow%0dgga:423698+yellow%0dgga:418169+yellow%0dgga:101748488+yellow%0dgga:424248+yellow%0dgga:420121+yellow%0dgga:419052+yellow%0dgga:107057377+yellow%0dgga:417373+yellow%0dgga:4…	Metabolism	Carbohydrate metabolism
8	gga04625	C-type lectin receptor signaling pathway	KEGG PATHWAY	8/356	257/15916	0.0311284	0.218923	0.849155	ENSGALG00010014193|ENSGALG00010025334|ENSGALG00010021038|ENSGALG00010019572|ENSGALG00010017184|ENSGALG00010009054|ENSGALG00010007067|ENSGALG00010024881	http://www.genome.jp/kegg-bin/show_pathway?map=gga04625&multi_query=gga:419187+yellow%0dgga:404294+yellow%0dgga:416973+yellow%0dgga:396460+yellow%0dgga:416049+yellow%0dgga:396126+yellow%0dgga:395284+yellow,blue%0d%0agga:420815+yellow%0dgga:107055370+yellow%0dgga:420817+yellow%0dgga:425976+yellow%0dgga:424044+yellow%0dgga:424519+yellow%0dgga:425979+yellow%0dgga:424049+yellow%0dgga:396048+yellow%0d…	Organismal Systems	Immune system
3	gga00620	Pyruvate metabolism	KEGG PATHWAY	3/356	97/15916	0.0309278	0.369765	0.98604	ENSGALG00010011657|ENSGALG00010023439|ENSGALG00010013380	http://www.genome.jp/kegg-bin/show_pathway?map=gga00620&multi_query=gga:419377+yellow%0dgga:419467+yellow,blue%0d%0agga:415689+yellow%0dgga:396457+yellow%0dgga:396458+yellow%0dgga:100859028+yellow%0dgga:425735+yellow,blue%0d%0agga:420811+yellow%0dgga:424600+yellow%0dgga:425137+yellow%0dgga:420818+yellow,blue%0d%0agga:420819+yellow%0dgga:427320+yellow%0dgga:424599+yellow%0dgga:423357+yellow%0dgga:…	Metabolism	Carbohydrate metabolism
6	gga03082	ATP-dependent chromatin remodeling	KEGG PATHWAY	6/356	197/15916	0.0304569	0.27936	0.941002	ENSGALG00010018594|ENSGALG00010000171|ENSGALG00010015596|ENSGALG00010022825|ENSGALG00010012331|ENSGALG00010011637	http://www.genome.jp/kegg-bin/show_pathway?map=gga03082&multi_query=gga:404299+yellow,red%0d%0agga:395858+yellow,red%0d%0agga:396040+yellow%0dgga:415570+yellow%0dgga:395491+yellow%0dgga:395496+yellow%0dgga:419170+yellow%0dgga:423455+yellow%0dgga:423456+yellow%0dgga:395653+yellow%0dgga:428222+yellow%0dgga:395658+yellow%0dgga:395796+yellow%0dgga:425500+yellow%0dgga:100858071+yellow%0dgga:429060+yel…	Genetic Information Processing	Chromosome
2	gga00350	Tyrosine metabolism	KEGG PATHWAY	2/356	66/15916	0.030303	0.436332	0.946618	ENSGALG00010002309|ENSGALG00010023612	http://www.genome.jp/kegg-bin/show_pathway?map=gga00350&multi_query=gga:396451+yellow%0dgga:419467+yellow%0dgga:419461+yellow%0dgga:395913+yellow%0dgga:424517+yellow%0dgga:417202+yellow%0dgga:417201+yellow%0dgga:420818+yellow%0dgga:373971+yellow%0dgga:416783+yellow%0dgga:395498+yellow%0dgga:776120+yellow%0dgga:424594+yellow%0dgga:395799+yellow%0dgga:395743+yellow,blue%0d%0agga:419572+yellow%0dgga…	Metabolism	Amino acid metabolism
7	gga04620	Toll-like receptor signaling pathway	KEGG PATHWAY	7/356	234/15916	0.0299145	0.270531	0.93589	ENSGALG00010029945|ENSGALG00010019572|ENSGALG00010019307|ENSGALG00010004553|ENSGALG00010007067|ENSGALG00010017212|ENSGALG00010024881	http://www.genome.jp/kegg-bin/show_pathway?map=gga04620&multi_query=gga:419187+yellow%0dgga:395284+yellow,blue%0d%0agga:107055370+yellow%0dgga:396512+yellow,blue%0d%0agga:424515+yellow%0dgga:424045+yellow%0dgga:396516+yellow%0dgga:424519+yellow%0dgga:427573+yellow%0dgga:424049+yellow%0dgga:395854+yellow%0dgga:395857+yellow,blue%0d%0agga:395551+yellow,blue%0d%0agga:395552+yellow%0dgga:395556+yello…	Organismal Systems	Immune system
2	gga00630	Glyoxylate and dicarboxylate metabolism	KEGG PATHWAY	2/356	68/15916	0.0294118	0.45149	0.932108	ENSGALG00010023439|ENSGALG00010013380	http://www.genome.jp/kegg-bin/show_pathway?map=gga00630&multi_query=gga:416783+yellow%0dgga:415683+yellow%0dgga:425735+yellow,blue%0d%0agga:420811+yellow%0dgga:427490+yellow%0dgga:395208+yellow%0dgga:417991+yellow%0dgga:416782+yellow%0dgga:417656+yellow%0dgga:395719+yellow%0dgga:424357+yellow%0dgga:423896+yellow%0dgga:423955+yellow%0dgga:768706+yellow%0dgga:396550+yellow%0dgga:426992+yellow,blue%…	Metabolism	Carbohydrate metabolism
3	gga00280	Valine, leucine and isoleucine degradation	KEGG PATHWAY	3/356	103/15916	0.0291262	0.406131	0.980845	ENSGALG00010011657|ENSGALG00010013346|ENSGALG00010023439	http://www.genome.jp/kegg-bin/show_pathway?map=gga00280&multi_query=gga:101751887+yellow%0dgga:421130+yellow%0dgga:419467+yellow,blue%0d%0agga:415386+yellow%0dgga:416970+yellow%0dgga:776936+yellow%0dgga:424452+yellow%0dgga:770828+yellow%0dgga:420818+yellow,blue%0d%0agga:420819+yellow%0dgga:426468+yellow%0dgga:421849+yellow%0dgga:770193+yellow%0dgga:422588+yellow%0dgga:424962+yellow%0dgga:416782+y…	Metabolism	Amino acid metabolism
3	gga00561	Glycerolipid metabolism	KEGG PATHWAY	3/356	104/15916	0.0288462	0.412137	0.976916	ENSGALG00010011657|ENSGALG00010024104|ENSGALG00010018372	http://www.genome.jp/kegg-bin/show_pathway?map=gga00561&multi_query=gga:427918+yellow%0dgga:419467+yellow,blue%0d%0agga:424120+yellow%0dgga:424121+yellow%0dgga:427100+yellow%0dgga:396320+yellow%0dgga:423518+yellow%0dgga:395285+yellow%0dgga:415578+yellow%0dgga:770780+yellow%0dgga:424600+yellow%0dgga:425137+yellow%0dgga:420818+yellow,blue%0d%0agga:420819+yellow%0dgga:101748037+yellow%0dgga:424599+y…	Metabolism	Lipid metabolism
9	gga04150	mTOR signaling pathway	KEGG PATHWAY	9/356	313/15916	0.028754	0.268209	0.953631	ENSGALG00010010461|ENSGALG00010025334|ENSGALG00010025753|ENSGALG00010001305|ENSGALG00010021509|ENSGALG00010016875|ENSGALG00010012125|ENSGALG00010008444|ENSGALG00010018602	http://www.genome.jp/kegg-bin/show_pathway?map=gga04150&multi_query=gga:419187+yellow%0dgga:420949+yellow%0dgga:396126+yellow%0dgga:396127+yellow%0dgga:415578+yellow%0dgga:768482+yellow%0dgga:396516+yellow%0dgga:425978+yellow%0dgga:431347+yellow%0dgga:424049+yellow%0dgga:427856+yellow%0dgga:395559+yellow%0dgga:420204+yellow,blue%0d%0agga:395497+yellow%0dgga:431184+yellow%0dgga:423358+yellow%0dgga…	Environmental Information Processing	Signal transduction
10	gga04261	Adrenergic signaling in cardiomyocytes	KEGG PATHWAY	10/356	360/15916	0.0277778	0.28712	0.942343	ENSGALG00010017901|ENSGALG00010007655|ENSGALG00010024153|ENSGALG00010009054|ENSGALG00010026569|ENSGALG00010029723|ENSGALG00010001711|ENSGALG00010020438|ENSGALG00010008154|ENSGALG00010021781	http://www.genome.jp/kegg-bin/show_pathway?map=gga04261&multi_query=gga:107049485+yellow%0dgga:404294+yellow%0dgga:416973+yellow%0dgga:424777+yellow%0dgga:418949+yellow%0dgga:768487+yellow%0dgga:107055370+yellow%0dgga:415578+yellow,blue%0d%0agga:422254+yellow%0dgga:107055375+yellow%0dgga:427851+yellow,blue%0d%0agga:424049+yellow%0dgga:396048+yellow%0dgga:395855+yellow%0dgga:769278+yellow%0dgga:41…	Organismal Systems	Circulatory system
6	gga04912	GnRH signaling pathway	KEGG PATHWAY	6/356	220/15916	0.0272727	0.369857	0.966158	ENSGALG00010020568|ENSGALG00010019600|ENSGALG00010020444|ENSGALG00010009054|ENSGALG00010018602|ENSGALG00010016816	http://www.genome.jp/kegg-bin/show_pathway?map=gga04912&multi_query=gga:419187+yellow,blue%0d%0agga:416973+yellow%0dgga:396126+yellow%0dgga:396513+yellow%0dgga:415578+yellow%0dgga:396519+yellow%0dgga:395850+yellow%0dgga:424049+yellow%0dgga:396048+yellow%0dgga:395855+yellow%0dgga:395559+yellow%0dgga:419179+yellow%0dgga:419676+yellow%0dgga:426130+yellow%0dgga:419175+yellow%0dgga:395252+yellow%0dgga…	Organismal Systems	Endocrine system
3	gga00562	Inositol phosphate metabolism	KEGG PATHWAY	3/356	110/15916	0.0272727	0.447735	0.939509	ENSGALG00010022974|ENSGALG00010007888|ENSGALG00010027265	http://www.genome.jp/kegg-bin/show_pathway?map=gga00562&multi_query=gga:418052+yellow%0dgga:421132+yellow%0dgga:418690+yellow%0dgga:424777+yellow%0dgga:101747832+yellow%0dgga:420792+yellow%0dgga:100857877+yellow%0dgga:416564+yellow%0dgga:425224+yellow%0dgga:421032+yellow%0dgga:420199+yellow%0dgga:423421+yellow%0dgga:427327+yellow%0dgga:422260+yellow%0dgga:428836+yellow%0dgga:423422+yellow%0dgga:4…	Metabolism	Carbohydrate metabolism
3	gga00830	Retinol metabolism	KEGG PATHWAY	3/356	111/15916	0.027027	0.453586	0.921572	ENSGALG00010011657|ENSGALG00010019001|ENSGALG00010013808	http://www.genome.jp/kegg-bin/show_pathway?map=gga00830&multi_query=gga:421130+yellow%0dgga:421131+yellow%0dgga:419467+yellow,blue%0d%0agga:374138+yellow%0dgga:395700+yellow%0dgga:422049+yellow%0dgga:100858361+yellow%0dgga:429406+yellow%0dgga:374033+yellow%0dgga:100858007+yellow%0dgga:428832+yellow%0dgga:408183+yellow%0dgga:420818+yellow,blue%0d%0agga:420819+yellow%0dgga:771186+yellow%0dgga:42258…	Metabolism	Metabolism of cofactors and vitamins
2	gga00640	Propanoate metabolism	KEGG PATHWAY	2/356	76/15916	0.0263158	0.5097	0.945531	ENSGALG00010023439|ENSGALG00010022919	http://www.genome.jp/kegg-bin/show_pathway?map=gga00640&multi_query=gga:101751887+yellow%0dgga:423349+yellow%0dgga:415386+yellow%0dgga:416970+yellow%0dgga:395700+yellow%0dgga:418858+yellow%0dgga:417366+yellow%0dgga:770828+yellow%0dgga:420818+yellow%0dgga:421849+yellow%0dgga:770193+yellow%0dgga:424962+yellow%0dgga:416782+yellow%0dgga:417656+yellow%0dgga:422869+yellow%0dgga:417015+yellow%0dgga:4243…	Metabolism	Carbohydrate metabolism
12	gga04530	Tight junction	KEGG PATHWAY	12/356	456/15916	0.0263158	0.323655	0.92062	ENSGALG00010014193|ENSGALG00010025334|ENSGALG00010015541|ENSGALG00010001134|ENSGALG00010017184|ENSGALG00010005328|ENSGALG00010013646|ENSGALG00010015647|ENSGALG00010024642|ENSGALG00010024752|ENSGALG00010016816|ENSGALG00010021781	http://www.genome.jp/kegg-bin/show_pathway?map=gga04530&multi_query=gga:419187+yellow,blue%0d%0agga:424682+yellow,blue%0d%0agga:423828+yellow%0dgga:424684+yellow%0dgga:776258+yellow%0dgga:421100+yellow%0dgga:423827+yellow%0dgga:768487+yellow%0dgga:769274+yellow%0dgga:107055371+yellow,blue%0d%0agga:768482+yellow%0dgga:421037+yellow,blue%0d%0agga:107055375+yellow%0dgga:424519+yellow%0dgga:425979+ye…	Cellular Processes	Cellular community - eukaryotes
14	gga05132	Salmonella infection	KEGG PATHWAY	14/356	535/15916	0.0261682	0.311755	0.95011	ENSGALG00010006076|ENSGALG00010007506|ENSGALG00010025334|ENSGALG00010024451|ENSGALG00010022005|ENSGALG00010019572|ENSGALG00010003652|ENSGALG00010001134|ENSGALG00010019307|ENSGALG00010025073|ENSGALG00010004553|ENSGALG00010007067|ENSGALG00010029284|ENSGALG00010024881	http://www.genome.jp/kegg-bin/show_pathway?map=gga05132&multi_query=gga:416976+yellow%0dgga:419187+yellow%0dgga:416975+yellow%0dgga:776258+yellow%0dgga:424842+yellow%0dgga:396126+yellow%0dgga:420952+yellow%0dgga:395284+yellow,blue%0d%0agga:769274+yellow%0dgga:396512+yellow,blue%0d%0agga:395280+yellow%0dgga:396263+yellow%0dgga:421037+yellow,blue%0d%0agga:424519+yellow%0dgga:425979+yellow%0dgga:424…	Human Diseases	Infectious disease: bacterial
5	gga04512	ECM-receptor interaction	KEGG PATHWAY	5/356	192/15916	0.0260417	0.42947	0.964423	ENSGALG00010013435|ENSGALG00010023195|ENSGALG00010024525|ENSGALG00010014300|ENSGALG00010023295	http://www.genome.jp/kegg-bin/show_pathway?map=gga04512&multi_query=gga:424128+yellow%0dgga:419184+yellow,blue%0d%0agga:419185+yellow%0dgga:424121+yellow%0dgga:424122+yellow%0dgga:416978+yellow%0dgga:396043+yellow%0dgga:769274+yellow%0dgga:427851+yellow%0dgga:420819+yellow%0dgga:772356+yellow%0dgga:416983+yellow%0dgga:395657+yellow%0dgga:424198+yellow%0dgga:395655+yellow%0dgga:423825+yellow,blue%…	Environmental Information Processing	Signaling molecules and interaction
7	gga04217	Necroptosis	KEGG PATHWAY	7/356	276/15916	0.0253623	0.422049	0.964683	ENSGALG00010020568|ENSGALG00010022419|ENSGALG00010011422|ENSGALG00010020444|ENSGALG00010007067|ENSGALG00010012331|ENSGALG00010024881	http://www.genome.jp/kegg-bin/show_pathway?map=gga04217&multi_query=gga:419187+yellow%0dgga:415841+yellow%0dgga:415840+yellow%0dgga:404299+yellow,red%0d%0agga:395284+yellow,blue%0d%0agga:395858+yellow,red%0d%0agga:416383+yellow,blue%0d%0agga:395280+yellow%0dgga:416384+yellow%0dgga:424045+yellow%0dgga:422257+yellow,blue%0d%0agga:416389+yellow%0dgga:424049+yellow%0dgga:395857+yellow,blue%0d%0agga:4…	Cellular Processes	Cell growth and death
5	gga04916	Melanogenesis	KEGG PATHWAY	5/356	199/15916	0.0251256	0.460085	0.892287	ENSGALG00010001305|ENSGALG00010026569|ENSGALG00010001448|ENSGALG00010018602|ENSGALG00010012055	http://www.genome.jp/kegg-bin/show_pathway?map=gga04916&multi_query=gga:419187+yellow%0dgga:107056377+yellow%0dgga:416973+yellow%0dgga:396126+yellow%0dgga:396515+yellow,blue%0d%0agga:396516+yellow,blue%0d%0agga:424519+yellow%0dgga:396048+yellow%0dgga:395855+yellow%0dgga:427856+yellow%0dgga:419676+yellow%0dgga:395496+yellow,blue%0d%0agga:419175+yellow%0dgga:427654+yellow%0dgga:423898+yellow%0dgga:…	Organismal Systems	Endocrine system
6	gga04142	Lysosome	KEGG PATHWAY	6/356	239/15916	0.0251046	0.445589	0.95059	ENSGALG00010009554|ENSGALG00010025932|ENSGALG00010025753|ENSGALG00010025406|ENSGALG00010021143|ENSGALG00010017212	http://www.genome.jp/kegg-bin/show_pathway?map=gga04142&multi_query=gga:415847+yellow%0dgga:107054176+yellow%0dgga:423828+yellow,blue%0d%0agga:423826+yellow%0dgga:427284+yellow%0dgga:427285+yellow%0dgga:415578+yellow%0dgga:416386+yellow,blue%0d%0agga:427851+yellow%0dgga:396049+yellow%0dgga:427323+yellow%0dgga:395289+yellow%0dgga:769176+yellow%0dgga:415476+yellow%0dgga:427497+yellow%0dgga:427499+y…	Cellular Processes	Transport and catabolism
2	gga00071	Fatty acid degradation	KEGG PATHWAY	2/356	83/15916	0.0240964	0.557211	0.977028	ENSGALG00010011657|ENSGALG00010016998	http://www.genome.jp/kegg-bin/show_pathway?map=gga00071&multi_query=gga:101751887+yellow%0dgga:419467+yellow,blue%0d%0agga:100858007+yellow%0dgga:416970+yellow%0dgga:374237+yellow%0dgga:374226+yellow%0dgga:417366+yellow%0dgga:428832+yellow%0dgga:770828+yellow%0dgga:420818+yellow,blue%0d%0agga:420819+yellow%0dgga:770193+yellow%0dgga:422869+yellow%0dgga:417015+yellow%0dgga:112530469+yellow%0dgga:42…	Metabolism	Lipid metabolism
1	gga03060	Protein export	KEGG PATHWAY	1/356	42/15916	0.0238095	0.613776	1	ENSGALG00010027969	http://www.genome.jp/kegg-bin/show_pathway?map=gga03060&multi_query=gga:425431+yellow%0dgga:101748816+yellow%0dgga:430484+yellow%0dgga:428626+yellow%0dgga:420448+yellow%0dgga:427327+yellow,blue%0d%0agga:395853+yellow,blue%0d%0agga:415607+yellow%0dgga:112531359+yellow%0dgga:100857343+yellow%0dgga:426850+yellow%0dgga:426314+yellow%0dgga:423504+yellow,blue%0d%0agga:770202+yellow%0dgga:416339+yellow,…	Genetic Information Processing	Folding, sorting and degradation
1	gga01250	Biosynthesis of nucleotide sugars	KEGG PATHWAY	1/356	43/15916	0.0232558	0.622438	1	ENSGALG00010007888	http://www.genome.jp/kegg-bin/show_pathway?map=gga01250&multi_query=gga:415924+yellow%0dgga:427286+yellow%0dgga:421801+yellow%0dgga:417990+yellow%0dgga:421842+yellow%0dgga:423698+yellow%0dgga:422746+yellow%0dgga:107054521+yellow%0dgga:420121+yellow%0dgga:419514+yellow%0dgga:423589+yellow%0dgga:107057377+yellow%0dgga:417373+yellow%0dgga:395147+yellow%0dgga:427284+yellow%0dgga:427215+yellow%0dgga:4…	Metabolism	Global and overview maps
4	gga04070	Phosphatidylinositol signaling system	KEGG PATHWAY	4/356	173/15916	0.0231214	0.543569	0.979955	ENSGALG00010022974|ENSGALG00010009054|ENSGALG00010018602|ENSGALG00010027265	http://www.genome.jp/kegg-bin/show_pathway?map=gga04070&multi_query=gga:416973+yellow%0dgga:101747832+yellow%0dgga:421032+yellow%0dgga:424519+yellow%0dgga:396048+yellow%0dgga:395855+yellow%0dgga:420200+yellow%0dgga:416546+yellow%0dgga:419676+yellow%0dgga:417016+yellow%0dgga:419176+yellow%0dgga:419175+yellow%0dgga:417015+yellow%0dgga:429892+yellow%0dgga:107049249+yellow%0dgga:107049248+yellow%0dgg…	Environmental Information Processing	Signal transduction
9	gga04310	Wnt signaling pathway	KEGG PATHWAY	9/356	391/15916	0.0230179	0.512766	0.93763	ENSGALG00010018602|ENSGALG00010025753|ENSGALG00010027917|ENSGALG00010003652|ENSGALG00010013380|ENSGALG00010001305|ENSGALG00010025334|ENSGALG00010029771|ENSGALG00010012004	http://www.genome.jp/kegg-bin/show_pathway?map=gga04310&multi_query=gga:419187+yellow%0dgga:112530287+yellow%0dgga:431576+yellow%0dgga:417637+yellow%0dgga:396125+yellow,blue%0d%0agga:420953+yellow%0dgga:420952+yellow%0dgga:420815+yellow%0dgga:396513+yellow%0dgga:416382+yellow%0dgga:396515+yellow%0dgga:427281+yellow%0dgga:396516+yellow%0dgga:424519+yellow%0dgga:395850+yellow%0dgga:396048+yellow%0d…	Environmental Information Processing	Signal transduction
2	gga00010	Glycolysis / Gluconeogenesis	KEGG PATHWAY	2/356	87/15916	0.0229885	0.582858	1	ENSGALG00010011657|ENSGALG00010023439	http://www.genome.jp/kegg-bin/show_pathway?map=gga00010&multi_query=gga:419467+yellow,blue%0d%0agga:396457+yellow%0dgga:396458+yellow%0dgga:427308+yellow%0dgga:424600+yellow%0dgga:425137+yellow%0dgga:420818+yellow,blue%0d%0agga:420819+yellow%0dgga:424599+yellow%0dgga:421849+yellow%0dgga:395492+yellow%0dgga:416783+yellow%0dgga:416782+yellow%0dgga:423698+yellow%0dgga:423358+yellow%0dgga:424357+yell…	Metabolism	Carbohydrate metabolism
2	gga00240	Pyrimidine metabolism	KEGG PATHWAY	2/356	87/15916	0.0229885	0.582858	1	ENSGALG00010029649|ENSGALG00010007187	http://www.genome.jp/kegg-bin/show_pathway?map=gga00240&multi_query=gga:424326+yellow%0dgga:416708+yellow%0dgga:423826+yellow%0dgga:416706+yellow%0dgga:395915+yellow%0dgga:395916+yellow%0dgga:396286+yellow%0dgga:421763+yellow%0dgga:395155+yellow%0dgga:419675+yellow%0dgga:419676+yellow%0dgga:427551+yellow%0dgga:422649+yellow%0dgga:395652+yellow%0dgga:417281+yellow%0dgga:418281+yellow%0dgga:428227+…	Metabolism	Nucleotide metabolism
7	gga04514	Cell adhesion molecules	KEGG PATHWAY	7/356	312/15916	0.0224359	0.55019	0.978116	ENSGALG00010013646|ENSGALG00010001773|ENSGALG00010024561|ENSGALG00010018372|ENSGALG00010005328|ENSGALG00010013435|ENSGALG00010024525	http://www.genome.jp/kegg-bin/show_pathway?map=gga04514&multi_query=gga:419184+yellow,blue%0d%0agga:419185+yellow%0dgga:769340+yellow,blue%0d%0agga:423825+yellow,blue%0d%0agga:424122+yellow%0dgga:415845+yellow%0dgga:416978+yellow%0dgga:425975+yellow%0dgga:425976+yellow%0dgga:427326+yellow%0dgga:422151+yellow%0dgga:395323+yellow%0dgga:420819+yellow%0dgga:395493+yellow%0dgga:427746+yellow%0dgga:770…	Environmental Information Processing	Signaling molecules and interaction
3	gga04330	Notch signaling pathway	KEGG PATHWAY	3/356	137/15916	0.0218978	0.594707	1	ENSGALG00010019700|ENSGALG00010011637|ENSGALG00010013380	http://www.genome.jp/kegg-bin/show_pathway?map=gga04330&multi_query=gga:419185+yellow%0dgga:404294+yellow%0dgga:420953+yellow%0dgga:396043+yellow%0dgga:396040+yellow%0dgga:420811+yellow%0dgga:424685+yellow%0dgga:427288+yellow%0dgga:423459+yellow%0dgga:423354+yellow%0dgga:423355+yellow%0dgga:427495+yellow%0dgga:419675+yellow%0dgga:423958+yellow,blue%0d%0agga:395655+yellow%0dgga:395790+yellow%0dgga…	Environmental Information Processing	Signal transduction
1	gga03022	Basal transcription factors	KEGG PATHWAY	1/356	46/15916	0.0217391	0.647278	1	ENSGALG00010005536	http://www.genome.jp/kegg-bin/show_pathway?map=gga03022&multi_query=gga:415846+yellow%0dgga:415840+yellow%0dgga:429642+yellow%0dgga:427327+yellow%0dgga:422151+yellow%0dgga:419931+yellow%0dgga:427492+yellow%0dgga:421538+yellow%0dgga:421539+yellow%0dgga:395204+yellow%0dgga:100859612+yellow%0dgga:417522+yellow%0dgga:417523+yellow%0dgga:422245+yellow%0dgga:769785+yellow%0dgga:374025+yellow%0dgga:4174…	Genetic Information Processing	Transcription
1	gga00020	Citrate cycle (TCA cycle)	KEGG PATHWAY	1/356	47/15916	0.0212766	0.65519	1	ENSGALG00010022919	http://www.genome.jp/kegg-bin/show_pathway?map=gga00020&multi_query=gga:423618+yellow%0dgga:396457+yellow%0dgga:396458+yellow%0dgga:416783+yellow%0dgga:418858+yellow%0dgga:418857+yellow%0dgga:421849+yellow%0dgga:417991+yellow%0dgga:424963+yellow%0dgga:417656+yellow%0dgga:423358+yellow%0dgga:424357+yellow%0dgga:768706+yellow%0dgga:427490+yellow%0dgga:430557+yellow%0dgga:418611+yellow%0dgga:418610+…	Metabolism	Carbohydrate metabolism
5	gga04540	Gap junction	KEGG PATHWAY	5/356	235/15916	0.0212766	0.607179	1	ENSGALG00010009054|ENSGALG00010026569|ENSGALG00010001134|ENSGALG00010019600|ENSGALG00010018602	http://www.genome.jp/kegg-bin/show_pathway?map=gga04540&multi_query=gga:419187+yellow,blue%0d%0agga:424682+yellow%0dgga:107056377+yellow%0dgga:415840+yellow%0dgga:396126+yellow%0dgga:374212+yellow%0dgga:769274+yellow%0dgga:415578+yellow%0dgga:396515+yellow%0dgga:421037+yellow,blue%0d%0agga:396516+yellow%0dgga:427851+yellow,blue%0d%0agga:427853+yellow%0dgga:418857+yellow%0dgga:395559+yellow%0dgga:…	Cellular Processes	Cellular community - eukaryotes
2	gga03460	Fanconi anemia pathway	KEGG PATHWAY	2/356	96/15916	0.0208333	0.636507	1	ENSGALG00010013427|ENSGALG00010019700	http://www.genome.jp/kegg-bin/show_pathway?map=gga03460&multi_query=gga:422427+yellow%0dgga:424129+yellow%0dgga:416772+yellow%0dgga:100858001+yellow%0dgga:424687+yellow%0dgga:768898+yellow%0dgga:418211+yellow%0dgga:416704+yellow%0dgga:424122+yellow%0dgga:100857877+yellow%0dgga:771101+yellow,blue%0d%0agga:395915+yellow%0dgga:395916+yellow%0dgga:422505+yellow%0dgga:428623+yellow%0dgga:428622+yellow…	Genetic Information Processing	Replication and repair
2	gga00140	Steroid hormone biosynthesis	KEGG PATHWAY	2/356	97/15916	0.0206186	0.642123	1	ENSGALG00010017834|ENSGALG00010017855	http://www.genome.jp/kegg-bin/show_pathway?map=gga00140&multi_query=gga:421130+yellow%0dgga:415847+yellow%0dgga:100858007+yellow%0dgga:415842+yellow%0dgga:421136+yellow%0dgga:421131+yellow%0dgga:100858361+yellow%0dgga:425758+yellow%0dgga:429406+yellow%0dgga:374033+yellow%0dgga:374138+yellow%0dgga:396282+yellow%0dgga:428832+yellow%0dgga:425137+yellow%0dgga:395323+yellow%0dgga:769176+yellow%0dgga:4…	Metabolism	Lipid metabolism
1	gga01040	Biosynthesis of unsaturated fatty acids	KEGG PATHWAY	1/356	51/15916	0.0196078	0.685108	1	ENSGALG00010025937	http://www.genome.jp/kegg-bin/show_pathway?map=gga01040&multi_query=gga:421130+yellow%0dgga:431579+yellow%0dgga:415687+yellow%0dgga:423756+yellow%0dgga:417366+yellow%0dgga:414892+yellow%0dgga:423222+yellow%0dgga:427320+yellow%0dgga:107055404+yellow%0dgga:422588+yellow%0dgga:107050163+yellow%0dgga:422869+yellow%0dgga:395418+yellow%0dgga:429086+yellow%0dgga:414798+yellow,blue%0d%0agga:396445+yellow…	Metabolism	Lipid metabolism
1	gga00062	Fatty acid elongation	KEGG PATHWAY	1/356	51/15916	0.0196078	0.685108	1	ENSGALG00010028047	http://www.genome.jp/kegg-bin/show_pathway?map=gga00062&multi_query=gga:421130+yellow%0dgga:431579+yellow%0dgga:423756+yellow%0dgga:395326+yellow%0dgga:423222+yellow%0dgga:427320+yellow%0dgga:422588+yellow%0dgga:395153+yellow%0dgga:395418+yellow%0dgga:776802+yellow%0dgga:396445+yellow%0dgga:770955+yellow%0dgga:422618+yellow%0dgga:769787+yellow%0dgga:772289+yellow%0dgga:424877+yellow%0dgga:418957+…	Metabolism	Lipid metabolism
10	gga04810	Regulation of actin cytoskeleton	KEGG PATHWAY	10/356	537/15916	0.018622	0.766055	1	ENSGALG00010010779|ENSGALG00010025334|ENSGALG00010024451|ENSGALG00010010688|ENSGALG00010025480|ENSGALG00010022833|ENSGALG00010017858|ENSGALG00010012034|ENSGALG00010007655|ENSGALG00010010399	http://www.genome.jp/kegg-bin/show_pathway?map=gga04810&multi_query=gga:424128+yellow%0dgga:424687+yellow%0dgga:424303+yellow%0dgga:101750781+yellow%0dgga:396041+yellow%0dgga:396515+yellow%0dgga:396516+yellow%0dgga:424519+yellow%0dgga:424049+yellow%0dgga:395559+yellow%0dgga:771502+yellow%0dgga:395554+yellow,blue%0d%0agga:417015+yellow%0dgga:423890+yellow%0dgga:424198+yellow%0dgga:423898+yellow%0d…	Cellular Processes	Cell motility
6	gga04520	Adherens junction	KEGG PATHWAY	6/356	326/15916	0.0184049	0.740795	1	ENSGALG00010025334|ENSGALG00010008176|ENSGALG00010010688|ENSGALG00010013259|ENSGALG00010015071|ENSGALG00010024013	http://www.genome.jp/kegg-bin/show_pathway?map=gga04520&multi_query=gga:416487+yellow%0dgga:419187+yellow%0dgga:424682+yellow%0dgga:112530287+yellow%0dgga:776258+yellow%0dgga:423827+yellow%0dgga:396041+yellow%0dgga:415578+yellow%0dgga:396515+yellow%0dgga:396516+yellow%0dgga:422153+yellow%0dgga:395326+yellow%0dgga:422151+yellow%0dgga:395855+yellow%0dgga:415576+yellow%0dgga:418854+yellow%0dgga:4196…	Cellular Processes	Cellular community - eukaryotes
3	gga03015	mRNA surveillance pathway	KEGG PATHWAY	3/356	163/15916	0.0184049	0.709983	1	ENSGALG00010006983|ENSGALG00010022823|ENSGALG00010016426	http://www.genome.jp/kegg-bin/show_pathway?map=gga03015&multi_query=gga:768898+yellow%0dgga:112530284+yellow%0dgga:415846+yellow%0dgga:419189+yellow%0dgga:769277+yellow%0dgga:422258+yellow%0dgga:407089+yellow%0dgga:374228+yellow%0dgga:416426+yellow,blue%0d%0agga:419674+yellow%0dgga:416545+yellow%0dgga:416980+yellow%0dgga:419175+yellow%0dgga:396195+yellow%0dgga:395658+yellow%0dgga:430102+yellow%0d…	Genetic Information Processing	Translation
2	gga01232	Nucleotide metabolism	KEGG PATHWAY	2/356	110/15916	0.0181818	0.709005	1	ENSGALG00010029649|ENSGALG00010007187	http://www.genome.jp/kegg-bin/show_pathway?map=gga01232&multi_query=gga:424326+yellow%0dgga:416708+yellow%0dgga:425029+yellow%0dgga:423826+yellow%0dgga:416706+yellow%0dgga:416700+yellow%0dgga:395916+yellow%0dgga:396286+yellow%0dgga:421763+yellow%0dgga:428706+yellow%0dgga:427254+yellow%0dgga:419675+yellow%0dgga:418161+yellow%0dgga:769866+yellow%0dgga:776127+yellow%0dgga:395653+yellow%0dgga:395652+…	Metabolism	Global and overview maps
3	gga00480	Glutathione metabolism	KEGG PATHWAY	3/356	166/15916	0.0180723	0.721517	1	ENSGALG00010023346|ENSGALG00010008765|ENSGALG00010022412	http://www.genome.jp/kegg-bin/show_pathway?map=gga00480&multi_query=gga:396322+yellow%0dgga:776932+yellow%0dgga:422893+yellow%0dgga:427100+yellow%0dgga:427915+yellow%0dgga:374135+yellow%0dgga:107050492+yellow%0dgga:396321+yellow%0dgga:427280+yellow%0dgga:770624+yellow%0dgga:414896+yellow%0dgga:414895+yellow%0dgga:424598+yellow%0dgga:395157+yellow%0dgga:100859007+yellow%0dgga:416783+yellow%0dgga:4…	Metabolism	Metabolism of other amino acids
2	gga04672	Intestinal immune network for IgA production	KEGG PATHWAY	2/356	112/15916	0.0178571	0.718314	1	ENSGALG00010009362|ENSGALG00010018943	http://www.genome.jp/kegg-bin/show_pathway?map=gga04672&multi_query=gga:419187+yellow%0dgga:415314+yellow%0dgga:395951+yellow%0dgga:769675+yellow%0dgga:424121+yellow%0dgga:424122+yellow%0dgga:427944+yellow%0dgga:416978+yellow%0dgga:100859318+yellow%0dgga:421352+yellow%0dgga:395324+yellow,blue%0d%0agga:420819+yellow%0dgga:769278+yellow,blue%0d%0agga:772356+yellow%0dgga:395494+yellow%0dgga:418609+y…	Organismal Systems	Immune system
7	gga05164	Influenza A	KEGG PATHWAY	7/356	394/15916	0.0177665	0.782105	1	ENSGALG00010029945|ENSGALG00010022005|ENSGALG00010019572|ENSGALG00010025073|ENSGALG00010007067|ENSGALG00010018602|ENSGALG00010024881	http://www.genome.jp/kegg-bin/show_pathway?map=gga05164&multi_query=gga:425431+yellow%0dgga:419187+yellow%0dgga:423624+yellow%0dgga:415846+yellow%0dgga:776258+yellow%0dgga:424303+yellow%0dgga:395284+yellow,blue%0d%0agga:107055371+yellow%0dgga:396515+yellow%0dgga:424045+yellow%0dgga:424044+yellow%0dgga:425978+yellow%0dgga:417286+yellow%0dgga:422260+yellow%0dgga:416424+yellow%0dgga:395854+yellow%0d…	Human Diseases	Infectious disease: viral
8	gga05168	Herpes simplex virus 1 infection	KEGG PATHWAY	8/356	454/15916	0.0176211	0.800366	1	ENSGALG00010014193|ENSGALG00010029945|ENSGALG00010003692|ENSGALG00010019572|ENSGALG00010029189|ENSGALG00010017184|ENSGALG00010007067|ENSGALG00010024881	http://www.genome.jp/kegg-bin/show_pathway?map=gga05168&multi_query=gga:419187+yellow%0dgga:423828+yellow%0dgga:112530284+yellow%0dgga:417975+yellow%0dgga:419189+yellow%0dgga:395284+yellow,blue%0d%0agga:769277+yellow%0dgga:396513+yellow%0dgga:395280+yellow%0dgga:424045+yellow%0dgga:424044+yellow%0dgga:427327+yellow%0dgga:395326+yellow%0dgga:424049+yellow%0dgga:395854+yellow%0dgga:395857+yellow,bl…	Human Diseases	Infectious disease: viral
6	gga04141	Protein processing in endoplasmic reticulum	KEGG PATHWAY	6/356	342/15916	0.0175439	0.780615	1	ENSGALG00010024370|ENSGALG00010027969|ENSGALG00010026005|ENSGALG00010023937|ENSGALG00010016816|ENSGALG00010021583	http://www.genome.jp/kegg-bin/show_pathway?map=gga04141&multi_query=gga:425431+yellow%0dgga:419187+yellow,blue%0d%0agga:422420+yellow%0dgga:424122+yellow%0dgga:424123+yellow%0dgga:419188+yellow%0dgga:419189+yellow%0dgga:416382+yellow%0dgga:396047+yellow%0dgga:421036+yellow%0dgga:416389+yellow%0dgga:395853+yellow,blue%0d%0agga:421603+yellow%0dgga:416988+yellow%0dgga:395554+yellow%0dgga:768802+yell…	Genetic Information Processing	Folding, sorting and degradation
9	gga04510	Focal adhesion	KEGG PATHWAY	9/356	518/15916	0.0173745	0.823397	1	ENSGALG00010010779|ENSGALG00010025334|ENSGALG00010023195|ENSGALG00010012055|ENSGALG00010008176|ENSGALG00010023295|ENSGALG00010029297|ENSGALG00010001454|ENSGALG00010018602	http://www.genome.jp/kegg-bin/show_pathway?map=gga04510&multi_query=gga:396128+yellow%0dgga:419187+yellow%0dgga:107056377+yellow%0dgga:423408+yellow%0dgga:424687+yellow%0dgga:424121+yellow%0dgga:424122+yellow%0dgga:416978+yellow%0dgga:422428+yellow%0dgga:396513+yellow%0dgga:415578+yellow%0dgga:396515+yellow,blue%0d%0agga:429642+yellow%0dgga:396516+yellow,blue%0d%0agga:424519+yellow%0dgga:395326+y…	Cellular Processes	Cellular community - eukaryotes
7	gga04140	Autophagy - animal	KEGG PATHWAY	7/356	406/15916	0.0172414	0.807105	1	ENSGALG00010023064|ENSGALG00010007506|ENSGALG00010015541|ENSGALG00010021509|ENSGALG00010010908|ENSGALG00010017212|ENSGALG00010024642	http://www.genome.jp/kegg-bin/show_pathway?map=gga04140&multi_query=gga:419187+yellow%0dgga:396129+yellow%0dgga:424688+yellow%0dgga:421100+yellow%0dgga:396126+yellow%0dgga:395284+yellow%0dgga:107055371+yellow,blue%0d%0agga:768482+yellow%0dgga:396516+yellow%0dgga:424519+yellow%0dgga:424049+yellow%0dgga:395857+yellow%0dgga:418854+yellow%0dgga:427559+yellow%0dgga:416546+yellow%0dgga:416545+yellow%0d…	Cellular Processes	Transport and catabolism
1	gga03030	DNA replication	KEGG PATHWAY	1/356	58/15916	0.0172414	0.73137	1	ENSGALG00010022823	http://www.genome.jp/kegg-bin/show_pathway?map=gga03030&multi_query=gga:769677+yellow%0dgga:418058+yellow%0dgga:396287+yellow%0dgga:428623+yellow%0dgga:770781+yellow%0dgga:428830+yellow%0dgga:428831+yellow%0dgga:418593+yellow%0dgga:418455+yellow%0dgga:100859431+yellow%0dgga:107053361+yellow%0dgga:428222+yellow%0dgga:429086+yellow%0dgga:396199+yellow%0dgga:418764+yellow%0dgga:419265+yellow,red%0d%…	Genetic Information Processing	Replication and repair
10	gga04144	Endocytosis	KEGG PATHWAY	10/356	587/15916	0.0170358	0.85041	1	ENSGALG00010007506|ENSGALG00010025932|ENSGALG00010015541|ENSGALG00010014840|ENSGALG00010027969|ENSGALG00010014314|ENSGALG00010011422|ENSGALG00010025334|ENSGALG00010024642|ENSGALG00010029284	http://www.genome.jp/kegg-bin/show_pathway?map=gga04144&multi_query=gga:424682+yellow%0dgga:112530287+yellow%0dgga:415841+yellow%0dgga:415840+yellow%0dgga:374223+yellow%0dgga:416383+yellow,blue%0d%0agga:396515+yellow%0dgga:416384+yellow%0dgga:396516+yellow%0dgga:424519+yellow%0dgga:396049+yellow%0dgga:420201+yellow%0dgga:395559+yellow%0dgga:420202+yellow%0dgga:417015+yellow%0dgga:427799+yellow%0d…	Cellular Processes	Transport and catabolism
1	gga00760	Nicotinate and nicotinamide metabolism	KEGG PATHWAY	1/356	59/15916	0.0169492	0.737401	1	ENSGALG00010007187	http://www.genome.jp/kegg-bin/show_pathway?map=gga00760&multi_query=gga:424452+yellow%0dgga:424072+yellow%0dgga:418594+yellow%0dgga:426469+yellow%0dgga:424071+yellow%0dgga:419675+yellow%0dgga:419676+yellow%0dgga:107053365+yellow%0dgga:428333+yellow%0dgga:428332+yellow%0dgga:768471+yellow%0dgga:428545+yellow%0dgga:424444+yellow%0dgga:418183+yellow%0dgga:418221+yellow%0dgga:396033+yellow%0dgga:4220…	Metabolism	Metabolism of cofactors and vitamins
6	gga04145	Phagosome	KEGG PATHWAY	6/356	372/15916	0.016129	0.842583	1	ENSGALG00010007506|ENSGALG00010021038|ENSGALG00010014840|ENSGALG00010001134|ENSGALG00010022419|ENSGALG00010017212	http://www.genome.jp/kegg-bin/show_pathway?map=gga04145&multi_query=gga:423828+yellow%0dgga:424777+yellow%0dgga:424121+yellow%0dgga:424122+yellow%0dgga:423827+yellow%0dgga:416978+yellow%0dgga:101747528+yellow%0dgga:769274+yellow%0dgga:107055371+yellow,blue%0d%0agga:431014+yellow%0dgga:425976+yellow%0dgga:422257+yellow,blue%0d%0agga:427851+yellow%0dgga:407089+yellow%0dgga:396049+yellow%0dgga:42404…	Cellular Processes	Transport and catabolism
3	gga03320	PPAR signaling pathway	KEGG PATHWAY	3/356	189/15916	0.015873	0.798362	1	ENSGALG00010027917|ENSGALG00010013346|ENSGALG00010025937	http://www.genome.jp/kegg-bin/show_pathway?map=gga03320&multi_query=gga:428863+yellow%0dgga:424688+yellow%0dgga:423827+yellow%0dgga:396125+yellow,blue%0d%0agga:395285+yellow%0dgga:374226+yellow%0dgga:427851+yellow%0dgga:395850+yellow%0dgga:395289+yellow%0dgga:374211+yellow%0dgga:427495+yellow%0dgga:770334+yellow%0dgga:423450+yellow%0dgga:100859636+yellow%0dgga:417015+yellow%0dgga:428221+yellow%0d…	Organismal Systems	Endocrine system
18	gga03008	Ribosome biogenesis in eukaryotes	KEGG PATHWAY	18/356	1134/15916	0.015873	0.955132	1	ENSGALG00010008765|ENSGALG00010014761|ENSGALG00010007492|ENSGALG00010012724|ENSGALG00010020216|ENSGALG00010010166|ENSGALG00010015730|ENSGALG00010026632|ENSGALG00010008665|ENSGALG00010004787|ENSGALG00010009147|ENSGALG00010008895|ENSGALG00010020229|ENSGALG00010010812|ENSGALG00010010729|ENSGALG00010015637|ENSGALG00010015870|ENSGALG00010023346	http://www.genome.jp/kegg-bin/show_pathway?map=gga03008&multi_query=gga:107049485+yellow%0dgga:419187+yellow%0dgga:101750396+yellow%0dgga:427342+yellow%0dgga:415843+yellow%0dgga:420955+yellow%0dgga:425024+yellow%0dgga:431576+yellow%0dgga:420953+yellow%0dgga:427284+yellow%0dgga:424041+yellow%0dgga:427287+yellow%0dgga:421036+yellow%0dgga:416420+yellow%0dgga:395852+yellow%0dgga:427854+yellow%0dgga:4…	Genetic Information Processing	Translation
3	gga04920	Adipocytokine signaling pathway	KEGG PATHWAY	3/356	199/15916	0.0150754	0.825806	1	ENSGALG00010019572|ENSGALG00010027917|ENSGALG00010008343	http://www.genome.jp/kegg-bin/show_pathway?map=gga04920&multi_query=gga:101748881+yellow%0dgga:396125+yellow,blue%0d%0agga:374223+yellow%0dgga:768482+yellow%0dgga:374226+yellow%0dgga:396517+yellow%0dgga:396516+yellow%0dgga:427327+yellow%0dgga:395854+yellow%0dgga:416988+yellow%0dgga:426130+yellow%0dgga:431184+yellow%0dgga:416986+yellow%0dgga:419175+yellow%0dgga:428221+yellow%0dgga:427430+yellow%0d…	Organismal Systems	Endocrine system
3	gga04012	ErbB signaling pathway	KEGG PATHWAY	3/356	210/15916	0.0142857	0.852252	1	ENSGALG00010003652|ENSGALG00010029297|ENSGALG00010018602	http://www.genome.jp/kegg-bin/show_pathway?map=gga04012&multi_query=gga:419187+yellow%0dgga:396126+yellow%0dgga:422428+yellow%0dgga:396513+yellow%0dgga:415578+yellow%0dgga:396515+yellow%0dgga:427281+yellow%0dgga:424045+yellow%0dgga:396516+yellow%0dgga:427327+yellow%0dgga:395326+yellow%0dgga:424049+yellow%0dgga:395323+yellow%0dgga:395559+yellow%0dgga:419179+yellow%0dgga:497270+yellow%0dgga:426130+…	Environmental Information Processing	Signal transduction
1	gga04136	Autophagy - other	KEGG PATHWAY	1/356	71/15916	0.0140845	0.800052	1	ENSGALG00010023064	http://www.genome.jp/kegg-bin/show_pathway?map=gga04136&multi_query=gga:101748881+yellow%0dgga:100857380+yellow%0dgga:769780+yellow%0dgga:424753+yellow%0dgga:424688+yellow%0dgga:100857877+yellow%0dgga:429156+yellow%0dgga:430480+yellow%0dgga:423518+yellow%0dgga:429642+yellow%0dgga:421761+yellow%0dgga:421760+yellow%0dgga:427559+yellow%0dgga:421539+yellow%0dgga:771345+yellow%0dgga:427153+yellow%0dgg…	Cellular Processes	Transport and catabolism
5	gga04371	Apelin signaling pathway	KEGG PATHWAY	5/356	372/15916	0.0134409	0.922099	1	ENSGALG00010009054|ENSGALG00010007655|ENSGALG00010026569|ENSGALG00010027941|ENSGALG00010007430	http://www.genome.jp/kegg-bin/show_pathway?map=gga04371&multi_query=gga:424128+yellow%0dgga:419187+yellow%0dgga:112530287+yellow%0dgga:424120+yellow%0dgga:414842+yellow%0dgga:396460+yellow%0dgga:431576+yellow%0dgga:396126+yellow%0dgga:422428+yellow%0dgga:396043+yellow%0dgga:422253+yellow%0dgga:768482+yellow%0dgga:395256+yellow%0dgga:424519+yellow%0dgga:424049+yellow%0dgga:395324+yellow%0dgga:3958…	Environmental Information Processing	Signal transduction
2	gga04260	Cardiac muscle contraction	KEGG PATHWAY	2/356	151/15916	0.013245	0.854956	1	ENSGALG00010009054|ENSGALG00010007655	http://www.genome.jp/kegg-bin/show_pathway?map=gga04260&multi_query=gga:107049485+yellow%0dgga:427342+yellow%0dgga:768566+yellow%0dgga:419744+yellow%0dgga:424751+yellow%0dgga:107054848+yellow%0dgga:419743+yellow%0dgga:415924+yellow%0dgga:768487+yellow%0dgga:422506+yellow%0dgga:770787+yellow%0dgga:422254+yellow%0dgga:107055375+yellow%0dgga:414892+yellow%0dgga:414891+yellow%0dgga:419934+yellow%0dgg…	Organismal Systems	Circulatory system
2	gga03013	Nucleocytoplasmic transport	KEGG PATHWAY	2/356	151/15916	0.013245	0.854956	1	ENSGALG00010022823|ENSGALG00010016426	http://www.genome.jp/kegg-bin/show_pathway?map=gga03013&multi_query=gga:768898+yellow%0dgga:424122+yellow%0dgga:419189+yellow%0dgga:769277+yellow%0dgga:422258+yellow%0dgga:422259+yellow%0dgga:374228+yellow%0dgga:416426+yellow,blue%0d%0agga:419674+yellow%0dgga:416983+yellow%0dgga:100859632+yellow%0dgga:396195+yellow%0dgga:395658+yellow%0dgga:396193+yellow%0dgga:422699+yellow%0dgga:101750160+yellow…	Genetic Information Processing	Translation
1	gga00860	Porphyrin metabolism	KEGG PATHWAY	1/356	80/15916	0.0125	0.837043	1	ENSGALG00010017219	http://www.genome.jp/kegg-bin/show_pathway?map=gga00860&multi_query=gga:100857391+yellow%0dgga:404299+yellow%0dgga:100859013+yellow%0dgga:418058+yellow%0dgga:420953+yellow%0dgga:395858+yellow%0dgga:396287+yellow%0dgga:427282+yellow%0dgga:427327+yellow%0dgga:427326+yellow%0dgga:427010+yellow%0dgga:423458+yellow%0dgga:422200+yellow%0dgga:420049+yellow%0dgga:424591+yellow%0dgga:107053365+yellow%0dgg…	Metabolism	Metabolism of cofactors and vitamins
2	gga03083	Polycomb repressive complex	KEGG PATHWAY	2/356	173/15916	0.0115607	0.90223	1	ENSGALG00010015596|ENSGALG00010003652	http://www.genome.jp/kegg-bin/show_pathway?map=gga03083&multi_query=gga:424122+yellow%0dgga:424123+yellow%0dgga:427287+yellow%0dgga:395281+yellow%0dgga:396045+yellow%0dgga:396044+yellow%0dgga:427288+yellow%0dgga:395856+yellow%0dgga:395491+yellow%0dgga:420206+yellow%0dgga:417011+yellow%0dgga:107053684+yellow%0dgga:423456+yellow%0dgga:427798+yellow%0dgga:395792+yellow%0dgga:395658+yellow%0dgga:1008…	Genetic Information Processing	Chromosome
3	gga00500	Starch and sucrose metabolism	KEGG PATHWAY	3/356	260/15916	0.0115385	0.932977	1	ENSGALG00010010729|ENSGALG00010022789|ENSGALG00010007187	http://www.genome.jp/kegg-bin/show_pathway?map=gga00500&multi_query=gga:396321+yellow%0dgga:100858320+yellow%0dgga:424458+yellow%0dgga:374135+yellow%0dgga:396515+yellow%0dgga:416420+yellow%0dgga:395852+yellow%0dgga:418922+yellow%0dgga:373975+yellow%0dgga:101749223+yellow%0dgga:423698+yellow%0dgga:421845+yellow%0dgga:417850+yellow%0dgga:421009+yellow%0dgga:428421+yellow%0dgga:421966+yellow%0dgga:1…	Metabolism	Carbohydrate metabolism
5	gga04218	Cellular senescence	KEGG PATHWAY	5/356	436/15916	0.0114679	0.968778	1	ENSGALG00010019572|ENSGALG00010018233|ENSGALG00010009054|ENSGALG00010003652|ENSGALG00010001144	http://www.genome.jp/kegg-bin/show_pathway?map=gga04218&multi_query=gga:101748881+yellow%0dgga:395246+yellow%0dgga:404294+yellow%0dgga:112530287+yellow%0dgga:415840+yellow%0dgga:418949+yellow%0dgga:396460+yellow%0dgga:424839+yellow%0dgga:396126+yellow%0dgga:420815+yellow%0dgga:420817+yellow%0dgga:395281+yellow%0dgga:427256+yellow%0dgga:416389+yellow%0dgga:424049+yellow%0dgga:396048+yellow%0dgga:3…	Cellular Processes	Cell growth and death
2	gga00230	Purine metabolism	KEGG PATHWAY	2/356	177/15916	0.0112994	0.909109	1	ENSGALG00010007187|ENSGALG00010002320	http://www.genome.jp/kegg-bin/show_pathway?map=gga00230&multi_query=gga:395179+yellow%0dgga:417968+yellow%0dgga:417969+yellow%0dgga:396454+yellow%0dgga:416708+yellow%0dgga:425029+yellow%0dgga:769469+yellow%0dgga:416706+yellow%0dgga:395915+yellow%0dgga:395916+yellow%0dgga:107055371+yellow%0dgga:424803+yellow%0dgga:431261+yellow%0dgga:431579+yellow%0dgga:421763+yellow%0dgga:771678+yellow%0dgga:4226…	Metabolism	Nucleotide metabolism
3	gga04110	Cell cycle	KEGG PATHWAY	3/356	279/15916	0.0107527	0.951122	1	ENSGALG00010027940|ENSGALG00010003652|ENSGALG00010001144	http://www.genome.jp/kegg-bin/show_pathway?map=gga04110&multi_query=gga:419187+yellow%0dgga:112530287+yellow%0dgga:415840+yellow%0dgga:431576+yellow,blue%0d%0agga:396126+yellow%0dgga:396513+yellow%0dgga:396040+yellow%0dgga:396515+yellow%0dgga:395281+yellow%0dgga:396516+yellow%0dgga:427327+yellow%0dgga:395326+yellow%0dgga:396049+yellow%0dgga:424070+yellow%0dgga:422422+yellow%0dgga:395491+yellow%0d…	Cellular Processes	Cell growth and death
1	gga00983	Drug metabolism - other enzymes	KEGG PATHWAY	1/356	93/15916	0.0107527	0.878757	1	ENSGALG00010021038	http://www.genome.jp/kegg-bin/show_pathway?map=gga00983&multi_query=gga:396322+yellow%0dgga:396451+yellow%0dgga:424326+yellow%0dgga:420922+yellow%0dgga:425029+yellow%0dgga:427100+yellow%0dgga:395915+yellow%0dgga:395916+yellow%0dgga:374033+yellow%0dgga:107050492+yellow%0dgga:396283+yellow%0dgga:414896+yellow%0dgga:414895+yellow%0dgga:395155+yellow%0dgga:395157+yellow%0dgga:417164+yellow%0dgga:4171…	Metabolism	Xenobiotics biodegradation and metabolism
1	gga04744	Phototransduction	KEGG PATHWAY	1/356	97/15916	0.0103093	0.889307	1	ENSGALG00010021257	http://www.genome.jp/kegg-bin/show_pathway?map=gga04744&multi_query=gga:417968+yellow%0dgga:417969+yellow%0dgga:396454+yellow%0dgga:416973+yellow%0dgga:424324+yellow%0dgga:396067+yellow%0dgga:424753+yellow%0dgga:396459+yellow%0dgga:769469+yellow%0dgga:100996929+yellow%0dgga:423619+yellow%0dgga:414885+yellow%0dgga:423518+yellow%0dgga:396284+yellow%0dgga:417209+yellow%0dgga:427851+yellow%0dgga:4148…	Organismal Systems	Sensory system
2	gga03040	Spliceosome	KEGG PATHWAY	2/356	231/15916	0.00865801	0.96707	1	ENSGALG00010027969|ENSGALG00010014189	http://www.genome.jp/kegg-bin/show_pathway?map=gga03040&multi_query=gga:422427+yellow%0dgga:768898+yellow,blue%0d%0agga:112530284+yellow%0dgga:396129+yellow%0dgga:419189+yellow%0dgga:769277+yellow%0dgga:107055370+yellow%0dgga:420812+yellow%0dgga:422258+yellow%0dgga:422259+yellow%0dgga:395853+yellow,blue%0d%0agga:374228+yellow%0dgga:420203+yellow%0dgga:419674+yellow%0dgga:416545+yellow%0dgga:41917…	Genetic Information Processing	Transcription
1	gga00310	Lysine degradation	KEGG PATHWAY	1/356	120/15916	0.00833333	0.934446	1	ENSGALG00010011657	http://www.genome.jp/kegg-bin/show_pathway?map=gga00310&multi_query=gga:419467+yellow,blue%0d%0agga:423618+yellow%0dgga:769676+yellow%0dgga:100859056+yellow%0dgga:427100+yellow%0dgga:422898+yellow%0dgga:430764+yellow%0dgga:396040+yellow%0dgga:417366+yellow%0dgga:426314+yellow%0dgga:770828+yellow%0dgga:414897+yellow%0dgga:420819+yellow%0dgga:427490+yellow%0dgga:107055407+yellow%0dgga:417711+yellow…	Metabolism	Amino acid metabolism
2	gga04137	Mitophagy - animal	KEGG PATHWAY	2/356	244/15916	0.00819672	0.974393	1	ENSGALG00010022005|ENSGALG00010007506	http://www.genome.jp/kegg-bin/show_pathway?map=gga04137&multi_query=gga:396129+yellow%0dgga:107055991+yellow%0dgga:768712+yellow%0dgga:419187+yellow%0dgga:419188+yellow%0dgga:419189+yellow%0dgga:107055370+yellow%0dgga:107055371+yellow,blue%0d%0agga:395281+yellow%0dgga:421036+yellow%0dgga:418850+yellow%0dgga:416426+yellow%0dgga:422154+yellow%0dgga:427559+yellow%0dgga:427493+yellow%0dgga:427254+yel…	Cellular Processes	Transport and catabolism
1	gga03018	RNA degradation	KEGG PATHWAY	1/356	127/15916	0.00787402	0.944116	1	ENSGALG00010027969	http://www.genome.jp/kegg-bin/show_pathway?map=gga03018&multi_query=gga:422427+yellow%0dgga:396129+yellow%0dgga:418056+yellow%0dgga:418055+yellow%0dgga:421137+yellow%0dgga:416704+yellow%0dgga:429150+yellow%0dgga:107054443+yellow%0dgga:419189+yellow%0dgga:424510+yellow%0dgga:107055370+yellow%0dgga:100858964+yellow%0dgga:427946+yellow%0dgga:430102+yellow%0dgga:427327+yellow,blue%0d%0agga:421236+yel…	Genetic Information Processing	Folding, sorting and degradation
1	gga04340	Hedgehog signaling pathway	KEGG PATHWAY	1/356	130/15916	0.00769231	0.947812	1	ENSGALG00010025727	http://www.genome.jp/kegg-bin/show_pathway?map=gga04340&multi_query=gga:419187+yellow%0dgga:422422+yellow%0dgga:422251+yellow,blue%0d%0agga:396045+yellow%0dgga:424519+yellow%0dgga:422152+yellow%0dgga:423354+yellow%0dgga:421606+yellow%0dgga:421607+yellow%0dgga:423450+yellow%0dgga:770701+yellow%0dgga:427799+yellow%0dgga:419074+yellow%0dgga:428543+yellow%0dgga:428547+yellow%0dgga:426704+yellow%0dgga…	Environmental Information Processing	Signal transduction
2	gga04814	Motor proteins	KEGG PATHWAY	2/356	296/15916	0.00675676	0.990834	1	ENSGALG00010027073|ENSGALG00010001134	http://www.genome.jp/kegg-bin/show_pathway?map=gga04814&multi_query=gga:416976+yellow%0dgga:419187+yellow%0dgga:416975+yellow%0dgga:420922+yellow%0dgga:421177+yellow%0dgga:101750836+yellow%0dgga:768487+tomato%0dgga:769274+yellow%0dgga:107054771+yellow%0dgga:417649+yellow%0dgga:424045+yellow%0dgga:107055375+yellow%0dgga:422152+yellow%0dgga:424048+yellow,blue%0d%0agga:395855+yellow%0dgga:107049646+…	Cellular Processes	Cell motility
2	gga04910	Insulin signaling pathway	KEGG PATHWAY	2/356	309/15916	0.00647249	0.992943	1	ENSGALG00010022974|ENSGALG00010029297	http://www.genome.jp/kegg-bin/show_pathway?map=gga04910&multi_query=gga:419187+yellow%0dgga:416973+yellow%0dgga:418949+yellow%0dgga:423827+yellow%0dgga:396126+yellow%0dgga:415578+yellow%0dgga:768482+yellow%0dgga:396516+yellow%0dgga:425978+yellow%0dgga:424049+yellow%0dgga:396048+yellow%0dgga:395855+yellow%0dgga:395856+yellow%0dgga:395559+yellow%0dgga:416988+yellow%0dgga:419676+yellow%0dgga:422207+…	Organismal Systems	Endocrine system
1	gga04146	Peroxisome	KEGG PATHWAY	1/356	162/15916	0.00617284	0.974866	1	ENSGALG00010022567	http://www.genome.jp/kegg-bin/show_pathway?map=gga04146&multi_query=gga:423828+yellow%0dgga:101747528+yellow%0dgga:374226+yellow%0dgga:421036+yellow%0dgga:395326+yellow%0dgga:423351+yellow%0dgga:770701+yellow%0dgga:423456+yellow%0dgga:423895+yellow%0dgga:100858882+yellow%0dgga:423896+yellow%0dgga:425504+yellow%0dgga:768471+yellow%0dgga:428545+yellow%0dgga:429062+yellow%0dgga:100858091+yellow%0dgg…	Cellular Processes	Transport and catabolism
2	gga04068	FoxO signaling pathway	KEGG PATHWAY	2/356	338/15916	0.00591716	0.996083	1	ENSGALG00010027941|ENSGALG00010001144	http://www.genome.jp/kegg-bin/show_pathway?map=gga04068&multi_query=gga:419187+yellow%0dgga:395246+yellow%0dgga:112530287+yellow%0dgga:415840+yellow%0dgga:431576+yellow%0dgga:396126+yellow%0dgga:415578+yellow%0dgga:768482+yellow%0dgga:424045+yellow%0dgga:396516+yellow%0dgga:425978+yellow%0dgga:424049+yellow%0dgga:395856+yellow%0dgga:427559+yellow%0dgga:427493+yellow,blue%0d%0agga:420202+yellow%0d…	Environmental Information Processing	Signal transduction
1	gga04914	Progesterone-mediated oocyte maturation	KEGG PATHWAY	1/356	201/15916	0.00497512	0.989704	1	ENSGALG00010026569	http://www.genome.jp/kegg-bin/show_pathway?map=gga04914&multi_query=gga:419187+yellow%0dgga:415840+yellow%0dgga:396126+yellow%0dgga:396515+yellow%0dgga:396516+yellow%0dgga:425978+yellow%0dgga:424049+yellow%0dgga:395289+yellow%0dgga:395559+yellow%0dgga:395496+yellow,blue%0d%0agga:395499+yellow%0dgga:423358+yellow%0dgga:429892+yellow%0dgga:396198+yellow%0dgga:424234+yellow%0dgga:427790+yellow%0dgga…	Organismal Systems	Endocrine system
1	gga04114	Oocyte meiosis	KEGG PATHWAY	1/356	240/15916	0.00416667	0.995792	1	ENSGALG00010009054	http://www.genome.jp/kegg-bin/show_pathway?map=gga04114&multi_query=gga:419187+yellow%0dgga:416973+yellow%0dgga:415840+yellow%0dgga:424839+yellow%0dgga:396515+yellow%0dgga:396516+yellow%0dgga:424519+yellow%0dgga:424049+yellow%0dgga:396048+yellow%0dgga:395855+yellow%0dgga:395289+yellow%0dgga:395559+yellow%0dgga:419676+yellow%0dgga:395499+yellow%0dgga:419610+yellow%0dgga:423358+yellow%0dgga:423892+…	Cellular Processes	Cell growth and death
1	gga04120	Ubiquitin mediated proteolysis	KEGG PATHWAY	1/356	318/15916	0.00314465	0.999302	0.999302	ENSGALG00010012125	http://www.genome.jp/kegg-bin/show_pathway?map=gga04120&multi_query=gga:419187+yellow%0dgga:422422+yellow%0dgga:771070+yellow%0dgga:404297+yellow%0dgga:424122+yellow%0dgga:424123+yellow%0dgga:419188+yellow%0dgga:419189+yellow%0dgga:416383+yellow%0dgga:427287+yellow%0dgga:395280+yellow%0dgga:428401+yellow%0dgga:427282+yellow%0dgga:427327+yellow%0dgga:424049+yellow%0dgga:418850+yellow%0dgga:423354+…	Genetic Information Processing	Folding, sorting and degradation
