# Supplementary material for: Gallic acid antagonizes deoxynivalenol toxicity by inhibiting DON-induced ferroptosis
Source: NPJ Sci Food. 2026 Mar 5;10:127. doi: 10.1038/s41538-026-00782-y (PMC13076626; doi:10.1038/s41538-026-00782-y)
Supplement: Supplementary file 3 — Table S3. Top 30 Representative Signaling Pathways [file 41538_2026_782_MOESM3_ESM.xlsx]

## Sheet: Sheet1
Table S3. Top 30 Representative Signaling Pathways Altered by DON Exposure and Their Differentially Expressed Genes
Pathway	Gene ID	Gene Name	Gene Description	DON_tpm_average	Control_tpm_average	FC(DON/Control)	Log2FC(DON/Control)	Pvalue	Padjust	Significant	Regulate	Pathway ID	Pathway Definition
One carbon pool by folate	ENSGALG00010011657	ALDH1L2	aldehyde dehydrogenase 1 family member L2 [Source:HGNC Symbol;Acc:HGNC:26777]	41.3167	121.2	0.344823	-1.53607	0	0	yes	down	gga00330;;gga00670;;gga00053;;gga00620;;gga00340;;gga00561;;gga00410;;gga00280;;gga00310;;gga00071;;gga00830;;gga00010;;gga00380	Arginine and proline metabolism;;One carbon pool by folate;;Ascorbate and aldarate metabolism;;Pyruvate metabolism;;Histidine metabolism;;Glycerolipid metabolism;;beta-Alanine metabolism;;Valine, leucine and isoleucine degradation;;Lysine degradation;;Fatty acid degradation;;Retinol metabolism;;Glycolysis / Gluconeogenesis;;Tryptophan metabolism
	ENSGALG00010019001	ALDH1A3	aldehyde dehydrogenase 1 family member A3 [Source:NCBI gene (formerly Entrezgene);Acc:395389]	1.12333	2.49	0.450518	-1.15034	1.67e-07	1.02e-06	yes	down	gga00670;;gga00830;;gga00380	One carbon pool by folate;;Retinol metabolism;;Tryptophan metabolism
	ENSGALG00010020700	MTHFD2	methylenetetrahydrofolate dehydrogenase (NADP+ dependent) 2, methenyltetrahydrofolate cyclohydrolase [Source:NCBI gene (formerly Entrezgene);Acc:426126]	13.6	35.9233	0.377219	-1.40653	1.12e-125	1.57e-123	yes	down	gga00670;;gga01240	One carbon pool by folate;;Biosynthesis of cofactors
ABC transporters	ENSGALG00010020622	ABCG2	ATP binding cassette subfamily G member 2 (Junior blood group) [Source:NCBI gene (formerly Entrezgene);Acc:423767]	1.49333	18.4467	0.0830703	-3.58952	1.03e-101	1.12e-99	yes	down	gga02010	ABC transporters
	ENSGALG00010009554	ABCB10	ATP binding cassette subfamily B member 10 [Source:HGNC Symbol;Acc:HGNC:41]	9.55667	20.8733	0.455996	-1.13291	5.1e-27	1.13e-25	yes	down	gga02010;;gga04142	ABC transporters;;Lysosome
	ENSGALG00010021143	ABCA4	ATP binding cassette subfamily A member 4 [Source:HGNC Symbol;Acc:HGNC:34]	0.17	0.343333	0.488096	-1.03476	0.018154	0.0466562	yes	down	gga02010;;gga04142	ABC transporters;;Lysosome
Ferroptosis	ENSGALG00010008444	SLC7A11	solute carrier family 7 member 11 [Source:HGNC Symbol;Acc:HGNC:11059]	0.86	37.4233	0.0227485	-5.45809	1.47e-287	6.49e-285	yes	down	gga04216;;gga04150	Ferroptosis;;mTOR signaling pathway
	ENSGALG00010004515	STEAP1	Ferric oxidoreductase domain-containing protein	23.13	122.17	0.189919	-2.39654	0	0	yes	down	gga04115;;gga04216	p53 signaling pathway;;Ferroptosis
	ENSGALG00010022419	DUOX2	dual oxidase 2 [Source:HGNC Symbol;Acc:HGNC:13273]	0.03	0.833333	0.0323669	-4.94934	5.74e-10	4.47e-09	yes	down	gga04145;;gga04621;;gga04216;;gga04217	Phagosome;;NOD-like receptor signaling pathway;;Ferroptosis;;Necroptosis
	ENSGALG00010004576	STEAP2	STEAP2 metalloreductase [Source:HGNC Symbol;Acc:HGNC:17885]	16.3567	34.29	0.456642	-1.13086	2.06e-117	2.72e-115	yes	down	gga04115;;gga04216	p53 signaling pathway;;Ferroptosis
	ENSGALG00010010461	SLC7A5	solute carrier family 7 member 5 [Source:NCBI gene (formerly Entrezgene);Acc:415832]	19.2667	175.337	0.0957097	-3.38519	0	0	yes	down	gga04216;;gga04150	Ferroptosis;;mTOR signaling pathway
Ascorbate and aldarate metabolism	ENSGALG00010007888	MIOX	myo-inositol oxygenase [Source:HGNC Symbol;Acc:HGNC:14522]	0.0366667	1.46667	0.0371626	-4.75001	4.21e-05	0.000186115	yes	down	gga00562;;gga00053;;gga01250	Inositol phosphate metabolism;;Ascorbate and aldarate metabolism;;Biosynthesis of nucleotide sugars
	ENSGALG00010011657	ALDH1L2	aldehyde dehydrogenase 1 family member L2 [Source:HGNC Symbol;Acc:HGNC:26777]	41.3167	121.2	0.344823	-1.53607	0	0	yes	down	gga00330;;gga00670;;gga00053;;gga00620;;gga00340;;gga00561;;gga00410;;gga00280;;gga00310;;gga00071;;gga00830;;gga00010;;gga00380	Arginine and proline metabolism;;One carbon pool by folate;;Ascorbate and aldarate metabolism;;Pyruvate metabolism;;Histidine metabolism;;Glycerolipid metabolism;;beta-Alanine metabolism;;Valine, leucine and isoleucine degradation;;Lysine degradation;;Fatty acid degradation;;Retinol metabolism;;Glycolysis / Gluconeogenesis;;Tryptophan metabolism
Riboflavin metabolism	ENSGALG00010007187	ENPP6	ectonucleotide pyrophosphatase/phosphodiesterase 6 [Source:HGNC Symbol;Acc:HGNC:23409]	0.786667	1.89	0.431226	-1.21348	2.56e-05	0.000117483	yes	down	gga00500;;gga00240;;gga00565;;gga01232;;gga00760;;gga00230;;gga00770;;gga00740;;gga00600	Starch and sucrose metabolism;;Pyrimidine metabolism;;Ether lipid metabolism;;Nucleotide metabolism;;Nicotinate and nicotinamide metabolism;;Purine metabolism;;Pantothenate and CoA biosynthesis;;Riboflavin metabolism;;Sphingolipid metabolism
MAPK signaling pathway	ENSGALG00010003652	MYCN	v-myc avian myelocytomatosis viral onco neuroblastoma derived homolog [Source:NCBI gene (formerly Entrezgene);Acc:421948]	4.4	9.92333	0.43067	-1.21534	1.13e-17	1.59e-16	yes	down	gga05132;;gga04218;;gga04310;;gga04350;;gga03083;;gga04110;;gga04012;;gga04010	Salmonella infection;;Cellular senescence;;Wnt signaling pathway;;TGF-beta signaling pathway;;Polycomb repressive complex;;Cell cycle;;ErbB signaling pathway;;MAPK signaling pathway
	ENSGALG00010017804	DUSP5	dual specificity phosphatase 5 [Source:HGNC Symbol;Acc:HGNC:3071]	10.32	23.38	0.43994	-1.18462	3.68e-35	1.1e-33	yes	down	gga04010	MAPK signaling pathway
	ENSGALG00010019572	NFKBIE	NFKB inhibitor epsilon [Source:HGNC Symbol;Acc:HGNC:7799]	3.05	6.43333	0.473802	-1.07764	1.67e-05	7.88e-05	yes	down	gga04210;;gga05132;;gga05168;;gga04218;;gga05164;;gga04010;;gga04920;;gga04625;;gga04621;;gga04620;;gga04623;;gga04622	Apoptosis;;Salmonella infection;;Herpes simplex virus 1 infection;;Cellular senescence;;Influenza A;;MAPK signaling pathway;;Adipocytokine signaling pathway;;C-type lectin receptor signaling pathway;;NOD-like receptor signaling pathway;;Toll-like receptor signaling pathway;;Cytosolic DNA-sensing pathway;;RIG-I-like receptor signaling pathway
	ENSGALG00010010517	STMN4	stathmin 4 [Source:HGNC Symbol;Acc:HGNC:16078]	0.153333	0	15.4571	3.9502	0.0391418	1	yes	up	gga04010	MAPK signaling pathway
	ENSGALG00010007067	CASP3	caspase 3 [Source:NCBI gene (formerly Entrezgene);Acc:395476]	46.2733	139.557	0.320105	-1.64338	9.02e-86	7.71e-84	yes	down	gga04210;;gga05132;;gga04115;;gga05168;;gga04217;;gga05164;;gga04623;;gga04625;;gga04370;;gga04621;;gga04620;;gga04010;;gga04622	Apoptosis;;Salmonella infection;;p53 signaling pathway;;Herpes simplex virus 1 infection;;Necroptosis;;Influenza A;;Cytosolic DNA-sensing pathway;;C-type lectin receptor signaling pathway;;VEGF signaling pathway;;NOD-like receptor signaling pathway;;Toll-like receptor signaling pathway;;MAPK signaling pathway;;RIG-I-like receptor signaling pathway
	ENSGALG00010018602	MCTP2	multiple C2 and transmembrane domain containing 2 [Source:HGNC Symbol;Acc:HGNC:25636]	0.786667	2.59667	0.333394	-1.5847	2.63e-07	1.56e-06	yes	down	gga04540;;gga04020;;gga04310;;gga05164;;gga04912;;gga04270;;gga04070;;gga04916;;gga04150;;gga04370;;gga04012;;gga04010;;gga04510	Gap junction;;Calcium signaling pathway;;Wnt signaling pathway;;Influenza A;;GnRH signaling pathway;;Vascular smooth muscle contraction;;Phosphatidylinositol signaling system;;Melanogenesis;;mTOR signaling pathway;;VEGF signaling pathway;;ErbB signaling pathway;;MAPK signaling pathway;;Focal adhesion
	ENSGALG00010025334	RHOF	ras homolog family member F, filopodia associated [Source:NCBI gene (formerly Entrezgene);Acc:416848]	2.18	5.09	0.441457	-1.17965	1.68e-11	1.51e-10	yes	down	gga05132;;gga04310;;gga04144;;gga04350;;gga04270;;gga04530;;gga04810;;gga04150;;gga04625;;gga04370;;gga04621;;gga04520;;gga04010;;gga04510	Salmonella infection;;Wnt signaling pathway;;Endocytosis;;TGF-beta signaling pathway;;Vascular smooth muscle contraction;;Tight junction;;Regulation of actin cytoskeleton;;mTOR signaling pathway;;C-type lectin receptor signaling pathway;;VEGF signaling pathway;;NOD-like receptor signaling pathway;;Adherens junction;;MAPK signaling pathway;;Focal adhesion
	ENSGALG00010020568	PLA2G4F	phospholipase A2 group IVF [Source:HGNC Symbol;Acc:HGNC:27396]	0.166667	0.413333	0.402294	-1.31368	0.0369035	0.0863938	yes	down	gga00564;;gga00565;;gga00592;;gga00591;;gga00590;;gga04217;;gga04912;;gga04270;;gga04370;;gga04010	Glycerophospholipid metabolism;;Ether lipid metabolism;;alpha-Linolenic acid metabolism;;Linoleic acid metabolism;;Arachidonic acid metabolism;;Necroptosis;;GnRH signaling pathway;;Vascular smooth muscle contraction;;VEGF signaling pathway;;MAPK signaling pathway
	ENSGALG00010010688	IQGAP2	IQ motif containing GTPase activating protein 2 [Source:NCBI gene (formerly Entrezgene);Acc:427211]	10.76	25.8367	0.416212	-1.26461	5.58e-97	5.63e-95	yes	down	gga04520;;gga04010;;gga04810	Adherens junction;;MAPK signaling pathway;;Regulation of actin cytoskeleton
	ENSGALG00010025423	NGF	nerve growth factor [Source:NCBI gene (formerly Entrezgene);Acc:396466]	0.41	1.05	0.433437	-1.2061	0.00821329	0.0233282	yes	down	gga04210;;gga04020;;gga04010;;gga04060	Apoptosis;;Calcium signaling pathway;;MAPK signaling pathway;;Cytokine-cytokine receptor interaction
	ENSGALG00010021781	RAPGEF4	Rap guanine nucleotide exchange factor 4 [Source:HGNC Symbol;Acc:HGNC:16626]	0.7	1.41	0.498504	-1.00432	0.00102256	0.00354904	yes	down	gga04261;;gga04530;;gga04010	Adrenergic signaling in cardiomyocytes;;Tight junction;;MAPK signaling pathway
	ENSGALG00010001454	VEGFD	vascular endothelial growth factor D [Source:NCBI gene (formerly Entrezgene);Acc:395255]	0.926667	5.41	0.160296	-2.64119	1.41e-19	2.17e-18	yes	down	gga04020;;gga04010;;gga04510	Calcium signaling pathway;;MAPK signaling pathway;;Focal adhesion
	ENSGALG00010003531	PPM1K	protein phosphatase, Mg2+/Mn2+ dependent 1K [Source:HGNC Symbol;Acc:HGNC:25415]	10.1167	26.06	0.36978	-1.43526	2.99e-127	4.39e-125	yes	down	gga04010	MAPK signaling pathway
	ENSGALG00010024881	CASP10	caspase 10 [Source:HGNC Symbol;Acc:HGNC:1500]	4.10667	8.79667	0.472141	-1.08271	9.41e-14	1.01e-12	yes	down	gga04210;;gga05132;;gga04217;;gga04010;;gga05164;;gga04115;;gga04625;;gga05168;;gga04621;;gga04620;;gga04623;;gga04622	Apoptosis;;Salmonella infection;;Necroptosis;;MAPK signaling pathway;;Influenza A;;p53 signaling pathway;;C-type lectin receptor signaling pathway;;Herpes simplex virus 1 infection;;NOD-like receptor signaling pathway;;Toll-like receptor signaling pathway;;Cytosolic DNA-sensing pathway;;RIG-I-like receptor signaling pathway
	ENSGALG00010004553	BATF	basic leucine zipper ATF-like transcription factor [Source:HGNC Symbol;Acc:HGNC:958]	1.89	4.04333	0.459301	-1.12249	0.00304177	0.00960086	yes	down	gga04210;;gga05132;;gga04620;;gga04010	Apoptosis;;Salmonella infection;;Toll-like receptor signaling pathway;;MAPK signaling pathway
	ENSGALG00010019600	MAP3K19	mitogen-activated protein kinase kinase kinase 19 [Source:HGNC Symbol;Acc:HGNC:26249]	0.136667	0.356667	0.378018	-1.40347	0.0327429	0.078058	yes	down	gga04540;;gga04912;;gga04010	Gap junction;;GnRH signaling pathway;;MAPK signaling pathway
	ENSGALG00010012982	DDR2	discoidin domain receptor tyrosine kinase 2 [Source:HGNC Symbol;Acc:HGNC:2731]	48.99	107.557	0.466861	-1.09893	1.23e-60	6.57e-59	yes	down	gga04210;;gga04020;;gga04010	Apoptosis;;Calcium signaling pathway;;MAPK signaling pathway
	ENSGALG00010019307	ATF3	activating transcription factor 3 [Source:HGNC Symbol;Acc:HGNC:785]	17.0033	49.0633	0.351834	-1.50703	1.71e-126	2.46e-124	yes	down	gga04210;;gga05132;;gga04620;;gga04010	Apoptosis;;Salmonella infection;;Toll-like receptor signaling pathway;;MAPK signaling pathway
	ENSGALG00010016816	MAP3K6	mitogen-activated protein kinase kinase kinase 6 [Source:HGNC Symbol;Acc:HGNC:6858]	0.223333	0.463333	0.480461	-1.05751	0.027607	0.067231	yes	down	gga04210;;gga04912;;gga04141;;gga04010;;gga04530	Apoptosis;;GnRH signaling pathway;;Protein processing in endoplasmic reticulum;;MAPK signaling pathway;;Tight junction
	ENSGALG00010012259	IL1RAPL2	interleukin 1 receptor accessory protein like 2 [Source:HGNC Symbol;Acc:HGNC:5997]	0.116667	0.6	0.186032	-2.42638	3.37e-05	0.000151626	yes	down	gga04010;;gga04060	MAPK signaling pathway;;Cytokine-cytokine receptor interaction
	ENSGALG00010001711	CREB5	cAMP responsive element binding protein 5 [Source:HGNC Symbol;Acc:HGNC:16844]	6.88333	3.34667	2.12027	1.08425	4.45e-23	8.3e-22	yes	up	gga04261;;gga04010	Adrenergic signaling in cardiomyocytes;;MAPK signaling pathway
	ENSGALG00010010399	FGF18	fibroblast growth factor 18 [Source:NCBI gene (formerly Entrezgene);Acc:395453]	1	6.13	0.17111	-2.54701	1.04e-07	6.51e-07	yes	down	gga04020;;gga04010;;gga04810	Calcium signaling pathway;;MAPK signaling pathway;;Regulation of actin cytoskeleton
	ENSGALG00010007430	MEF2C	myocyte enhancer factor 2C [Source:HGNC Symbol;Acc:HGNC:6996]	0.666667	2.45333	0.278223	-1.84568	6.6e-11	5.64e-10	yes	down	gga04371;;gga04010	Apelin signaling pathway;;MAPK signaling pathway
	ENSGALG00010027969	HSPA5	heat shock 70kDa protein 5 (glucose-regulated protein, 78kDa) [Source:NCBI gene (formerly Entrezgene);Acc:396487]	239.407	652.743	0.366737	-1.44718	0	0	yes	down	gga03040;;gga03060;;gga04144;;gga04141;;gga03018;;gga04010	Spliceosome;;Protein export;;Endocytosis;;Protein processing in endoplasmic reticulum;;RNA degradation;;MAPK signaling pathway
	ENSGALG00010009518	FGL2	fibrinogen like 2 [Source:NCBI gene (formerly Entrezgene);Acc:768821]	1.13333	6.68	0.168118	-2.57245	7.66e-43	2.84e-41	yes	down	gga04010	MAPK signaling pathway
	ENSGALG00010012055	VEGFRKDRL	receptor protein-tyrosine kinase	0.156667	0.643333	0.235868	-2.08395	8.74e-07	4.88e-06	yes	down	gga04370;;gga04020;;gga04916;;gga04010;;gga04510	VEGF signaling pathway;;Calcium signaling pathway;;Melanogenesis;;MAPK signaling pathway;;Focal adhesion
	ENSGALG00010025480	FGF19	fibroblast growth factor 19 [Source:NCBI gene (formerly Entrezgene);Acc:395394]	0	0.446667	0.0194465	-5.68434	9.33e-05	0.000389154	yes	down	gga04020;;gga04010;;gga04810	Calcium signaling pathway;;MAPK signaling pathway;;Regulation of actin cytoskeleton
p53 signaling pathway	ENSGALG00010016875	SESN2	sestrin 2 [Source:HGNC Symbol;Acc:HGNC:20746]	3.59667	31.6133	0.113529	-3.13887	3.58e-191	8.27e-189	yes	down	gga04115;;gga04150	p53 signaling pathway;;mTOR signaling pathway
	ENSGALG00010004515	STEAP1	Ferric oxidoreductase domain-containing protein	23.13	122.17	0.189919	-2.39654	0	0	yes	down	gga04115;;gga04216	p53 signaling pathway;;Ferroptosis
	ENSGALG00010007067	CASP3	caspase 3 [Source:NCBI gene (formerly Entrezgene);Acc:395476]	46.2733	139.557	0.320105	-1.64338	9.02e-86	7.71e-84	yes	down	gga04210;;gga05132;;gga04115;;gga05168;;gga04217;;gga05164;;gga04623;;gga04625;;gga04370;;gga04621;;gga04620;;gga04010;;gga04622	Apoptosis;;Salmonella infection;;p53 signaling pathway;;Herpes simplex virus 1 infection;;Necroptosis;;Influenza A;;Cytosolic DNA-sensing pathway;;C-type lectin receptor signaling pathway;;VEGF signaling pathway;;NOD-like receptor signaling pathway;;Toll-like receptor signaling pathway;;MAPK signaling pathway;;RIG-I-like receptor signaling pathway
	ENSGALG00010011780	SERPINB5	serpin family B member 5 [Source:HGNC Symbol;Acc:HGNC:8949]	0.0466667	0.276667	0.165788	-2.59259	0.0398715	1	yes	down	gga04115	p53 signaling pathway
	ENSGALG00010009024	PMAIP1	phorbol-12-myristate-13-acetate-induced protein 1 [Source:NCBI gene (formerly Entrezgene);Acc:770077]	0.16	0.763333	0.207658	-2.26772	0.000298245	0.00113968	yes	down	gga04210;;gga04115	Apoptosis;;p53 signaling pathway
	ENSGALG00010024881	CASP10	caspase 10 [Source:HGNC Symbol;Acc:HGNC:1500]	4.10667	8.79667	0.472141	-1.08271	9.41e-14	1.01e-12	yes	down	gga04210;;gga05132;;gga04217;;gga04010;;gga05164;;gga04115;;gga04625;;gga05168;;gga04621;;gga04620;;gga04623;;gga04622	Apoptosis;;Salmonella infection;;Necroptosis;;MAPK signaling pathway;;Influenza A;;p53 signaling pathway;;C-type lectin receptor signaling pathway;;Herpes simplex virus 1 infection;;NOD-like receptor signaling pathway;;Toll-like receptor signaling pathway;;Cytosolic DNA-sensing pathway;;RIG-I-like receptor signaling pathway
	ENSGALG00010004576	STEAP2	STEAP2 metalloreductase [Source:HGNC Symbol;Acc:HGNC:17885]	16.3567	34.29	0.456642	-1.13086	2.06e-117	2.72e-115	yes	down	gga04115;;gga04216	p53 signaling pathway;;Ferroptosis
	ENSGALG00010026154	ZNF385B	zinc finger protein 385B [Source:HGNC Symbol;Acc:HGNC:26332]	1.20333	2.52333	0.489143	-1.03167	0.000842712	0.00297234	yes	down	gga04115	p53 signaling pathway
Apoptosis	ENSGALG00010019572	NFKBIE	NFKB inhibitor epsilon [Source:HGNC Symbol;Acc:HGNC:7799]	3.05	6.43333	0.473802	-1.07764	1.67e-05	7.88e-05	yes	down	gga04210;;gga05132;;gga05168;;gga04218;;gga05164;;gga04010;;gga04920;;gga04625;;gga04621;;gga04620;;gga04623;;gga04622	Apoptosis;;Salmonella infection;;Herpes simplex virus 1 infection;;Cellular senescence;;Influenza A;;MAPK signaling pathway;;Adipocytokine signaling pathway;;C-type lectin receptor signaling pathway;;NOD-like receptor signaling pathway;;Toll-like receptor signaling pathway;;Cytosolic DNA-sensing pathway;;RIG-I-like receptor signaling pathway
	ENSGALG00010007067	CASP3	caspase 3 [Source:NCBI gene (formerly Entrezgene);Acc:395476]	46.2733	139.557	0.320105	-1.64338	9.02e-86	7.71e-84	yes	down	gga04210;;gga05132;;gga04115;;gga05168;;gga04217;;gga05164;;gga04623;;gga04625;;gga04370;;gga04621;;gga04620;;gga04010;;gga04622	Apoptosis;;Salmonella infection;;p53 signaling pathway;;Herpes simplex virus 1 infection;;Necroptosis;;Influenza A;;Cytosolic DNA-sensing pathway;;C-type lectin receptor signaling pathway;;VEGF signaling pathway;;NOD-like receptor signaling pathway;;Toll-like receptor signaling pathway;;MAPK signaling pathway;;RIG-I-like receptor signaling pathway
	ENSGALG00010001134	TUBA3E	Tubulin alpha 3e	0.426667	1.36333	0.310539	-1.68715	0.00140573	0.00475038	yes	down	gga04210;;gga04540;;gga04145;;gga05132;;gga04814;;gga04530	Apoptosis;;Gap junction;;Phagosome;;Salmonella infection;;Motor proteins;;Tight junction
	ENSGALG00010025423	NGF	nerve growth factor [Source:NCBI gene (formerly Entrezgene);Acc:396466]	0.41	1.05	0.433437	-1.2061	0.00821329	0.0233282	yes	down	gga04210;;gga04020;;gga04010;;gga04060	Apoptosis;;Calcium signaling pathway;;MAPK signaling pathway;;Cytokine-cytokine receptor interaction
	ENSGALG00010015647	PDZD2	PDZ domain containing 2 [Source:HGNC Symbol;Acc:HGNC:18486]	1.34333	4.89	0.270112	-1.88837	3.76e-68	2.36e-66	yes	down	gga04210;;gga04530;;gga04060	Apoptosis;;Tight junction;;Cytokine-cytokine receptor interaction
	ENSGALG00010009024	PMAIP1	phorbol-12-myristate-13-acetate-induced protein 1 [Source:NCBI gene (formerly Entrezgene);Acc:770077]	0.16	0.763333	0.207658	-2.26772	0.000298245	0.00113968	yes	down	gga04210;;gga04115	Apoptosis;;p53 signaling pathway
	ENSGALG00010024881	CASP10	caspase 10 [Source:HGNC Symbol;Acc:HGNC:1500]	4.10667	8.79667	0.472141	-1.08271	9.41e-14	1.01e-12	yes	down	gga04210;;gga05132;;gga04217;;gga04010;;gga05164;;gga04115;;gga04625;;gga05168;;gga04621;;gga04620;;gga04623;;gga04622	Apoptosis;;Salmonella infection;;Necroptosis;;MAPK signaling pathway;;Influenza A;;p53 signaling pathway;;C-type lectin receptor signaling pathway;;Herpes simplex virus 1 infection;;NOD-like receptor signaling pathway;;Toll-like receptor signaling pathway;;Cytosolic DNA-sensing pathway;;RIG-I-like receptor signaling pathway
	ENSGALG00010004553	BATF	basic leucine zipper ATF-like transcription factor [Source:HGNC Symbol;Acc:HGNC:958]	1.89	4.04333	0.459301	-1.12249	0.00304177	0.00960086	yes	down	gga04210;;gga05132;;gga04620;;gga04010	Apoptosis;;Salmonella infection;;Toll-like receptor signaling pathway;;MAPK signaling pathway
	ENSGALG00010017212	TINAGL1	tubulointerstitial nephritis antigen like 1 [Source:HGNC Symbol;Acc:HGNC:19168]	4.68	10.7167	0.4373	-1.19331	1.36e-17	1.91e-16	yes	down	gga04210;;gga04145;;gga04140;;gga04142;;gga04621;;gga04620	Apoptosis;;Phagosome;;Autophagy - animal;;Lysosome;;NOD-like receptor signaling pathway;;Toll-like receptor signaling pathway
	ENSGALG00010001705	HTRA1	HtrA serine peptidase 1 [Source:HGNC Symbol;Acc:HGNC:9476]	15.35	34.4533	0.444287	-1.17044	5.68e-40	1.92e-38	yes	down	gga04210	Apoptosis
	ENSGALG00010012982	DDR2	discoidin domain receptor tyrosine kinase 2 [Source:HGNC Symbol;Acc:HGNC:2731]	48.99	107.557	0.466861	-1.09893	1.23e-60	6.57e-59	yes	down	gga04210;;gga04020;;gga04010	Apoptosis;;Calcium signaling pathway;;MAPK signaling pathway
	ENSGALG00010019307	ATF3	activating transcription factor 3 [Source:HGNC Symbol;Acc:HGNC:785]	17.0033	49.0633	0.351834	-1.50703	1.71e-126	2.46e-124	yes	down	gga04210;;gga05132;;gga04620;;gga04010	Apoptosis;;Salmonella infection;;Toll-like receptor signaling pathway;;MAPK signaling pathway
	ENSGALG00010016816	MAP3K6	mitogen-activated protein kinase kinase kinase 6 [Source:HGNC Symbol;Acc:HGNC:6858]	0.223333	0.463333	0.480461	-1.05751	0.027607	0.067231	yes	down	gga04210;;gga04912;;gga04141;;gga04010;;gga04530	Apoptosis;;GnRH signaling pathway;;Protein processing in endoplasmic reticulum;;MAPK signaling pathway;;Tight junction
	ENSGALG00010009054	RYR2	ryanodine receptor 2 [Source:HGNC Symbol;Acc:HGNC:10484]	0.106667	0.293333	0.35368	-1.49948	2.61e-05	0.000119379	yes	down	gga04210;;gga04540;;gga04218;;gga04912;;gga04270;;gga04261;;gga04260;;gga04625;;gga04070;;gga04371;;gga04020;;gga04621;;gga04114	Apoptosis;;Gap junction;;Cellular senescence;;GnRH signaling pathway;;Vascular smooth muscle contraction;;Adrenergic signaling in cardiomyocytes;;Cardiac muscle contraction;;C-type lectin receptor signaling pathway;;Phosphatidylinositol signaling system;;Apelin signaling pathway;;Calcium signaling pathway;;NOD-like receptor signaling pathway;;Oocyte meiosis
Cytokine-cytokine receptor interaction	ENSGALG00010012125	RNF152	ring finger protein 152 [Source:NCBI gene (formerly Entrezgene);Acc:420909]	0.01	0.0666667	0.120247	-3.05592	0.0101062	0.0279646	yes	down	gga04060;;gga04120;;gga04150	Cytokine-cytokine receptor interaction;;Ubiquitin mediated proteolysis;;mTOR signaling pathway
	ENSGALG00010007948	GDF7	Growth differentiation factor 7	0.346667	0.746667	0.468824	-1.09288	0.000712696	0.00254751	yes	down	gga04350;;gga04060	TGF-beta signaling pathway;;Cytokine-cytokine receptor interaction
	ENSGALG00010004218	lncRNA		1.72333	0.56	2.93249	1.55212	0.000939746	0.00328097	yes	up	gga04060	Cytokine-cytokine receptor interaction
	ENSGALG00010015033	BMP7	bone morphogenetic protein 7 [Source:HGNC Symbol;Acc:HGNC:1074]	2.93	1.37	2.1241	1.08685	8.83e-07	4.93e-06	yes	up	gga04350;;gga04060	TGF-beta signaling pathway;;Cytokine-cytokine receptor interaction
	ENSGALG00010018943	ACKR4	atypical chemokine receptor 4 [Source:HGNC Symbol;Acc:HGNC:1611]	0.426667	0.936667	0.473485	-1.07861	0.000863713	0.0030411	yes	down	gga04672;;gga04060	Intestinal immune network for IgA production;;Cytokine-cytokine receptor interaction
	ENSGALG00010027172	GDF15	Growth differentiation factor 15	5.14667	13.2267	0.389241	-1.36126	3.31e-21	5.7e-20	yes	down	gga04350;;gga04060	TGF-beta signaling pathway;;Cytokine-cytokine receptor interaction
	ENSGALG00010002158	lncRNA		0.376667	0.126667	2.9357	1.5537	0.0367939	0.0861959	yes	up	gga04060	Cytokine-cytokine receptor interaction
	ENSGALG00010009362	IL15	interleukin 15 [Source:NCBI gene (formerly Entrezgene);Acc:395258]	5.63	13.33	0.442674	-1.17568	8.94e-08	5.65e-07	yes	down	gga04672;;gga04060	Intestinal immune network for IgA production;;Cytokine-cytokine receptor interaction
	ENSGALG00010025423	NGF	nerve growth factor [Source:NCBI gene (formerly Entrezgene);Acc:396466]	0.41	1.05	0.433437	-1.2061	0.00821329	0.0233282	yes	down	gga04210;;gga04020;;gga04010;;gga04060	Apoptosis;;Calcium signaling pathway;;MAPK signaling pathway;;Cytokine-cytokine receptor interaction
	ENSGALG00010015647	PDZD2	PDZ domain containing 2 [Source:HGNC Symbol;Acc:HGNC:18486]	1.34333	4.89	0.270112	-1.88837	3.76e-68	2.36e-66	yes	down	gga04210;;gga04530;;gga04060	Apoptosis;;Tight junction;;Cytokine-cytokine receptor interaction
	ENSGALG00010017304	ANKRD9	ankyrin repeat domain 9 [Source:HGNC Symbol;Acc:HGNC:20096]	0.423333	1.59333	0.404754	-1.30488	0.00142553	0.00481041	yes	down	gga04060	Cytokine-cytokine receptor interaction
	ENSGALG00010008343	TNFRSF21	TNF receptor superfamily member 21 [Source:NCBI gene (formerly Entrezgene);Acc:422062]	21.21	48.1833	0.438351	-1.18984	5.88e-92	5.49e-90	yes	down	gga04920;;gga04060	Adipocytokine signaling pathway;;Cytokine-cytokine receptor interaction
	ENSGALG00010017549	LEFTY1	left-right determination factor 1 [Source:NCBI gene (formerly Entrezgene);Acc:395529]	0.02	0.506667	0.0441756	-4.50061	0.00199128	1	yes	down	gga04350;;gga04060	TGF-beta signaling pathway;;Cytokine-cytokine receptor interaction
	ENSGALG00010015476	lncRNA		0.0533333	0.263333	0.184054	-2.4418	0.00123874	0.00424195	yes	down	gga04060	Cytokine-cytokine receptor interaction
	ENSGALG00010006155	TNFRSF19	TNF receptor superfamily member 19 [Source:NCBI gene (formerly Entrezgene);Acc:418943]	0.61	1.26	0.494696	-1.01539	0.0310178	0.074506	yes	down	gga04060	Cytokine-cytokine receptor interaction
	ENSGALG00010017505	TNFRSF8	TNF receptor superfamily member 8 [Source:NCBI gene (formerly Entrezgene);Acc:395090]	0.503333	1.97333	0.254074	-1.97668	8.48e-12	7.83e-11	yes	down	gga04060	Cytokine-cytokine receptor interaction
	ENSGALG00010022818	lncRNA		0	0.0366667	0.0473787	-4.39962	0.0123821	1	yes	down	gga04060	Cytokine-cytokine receptor interaction
	ENSGALG00010004856	lncRNA		1.12	0.583333	2.08819	1.06225	0.0117235	0.0318096	yes	up	gga04060	Cytokine-cytokine receptor interaction
	ENSGALG00010025073	IL18	interleukin 18 [Source:NCBI gene (formerly Entrezgene);Acc:395312]	3.21667	15.5533	0.184656	-2.43709	7.57e-70	4.88e-68	yes	down	gga05132;;gga04621;;gga05164;;gga04623;;gga04060	Salmonella infection;;NOD-like receptor signaling pathway;;Influenza A;;Cytosolic DNA-sensing pathway;;Cytokine-cytokine receptor interaction
	ENSGALG00010001831	CSF2RA	colony stimulating factor 2 receptor alpha subunit [Source:NCBI gene (formerly Entrezgene);Acc:418666]	0.22	0.546667	0.376784	-1.40819	0.0151007	0.0397799	yes	down	gga04060	Cytokine-cytokine receptor interaction
	ENSGALG00010012259	IL1RAPL2	interleukin 1 receptor accessory protein like 2 [Source:HGNC Symbol;Acc:HGNC:5997]	0.116667	0.6	0.186032	-2.42638	3.37e-05	0.000151626	yes	down	gga04010;;gga04060	MAPK signaling pathway;;Cytokine-cytokine receptor interaction
	ENSGALG00010019080	lncRNA		0.266667	0.623333	0.474573	-1.0753	0.0136335	0.0363354	yes	down	gga04060	Cytokine-cytokine receptor interaction
	ENSGALG00010015730	lncRNA		0.0666667	0.233333	0.286245	-1.80468	0.0178113	0.0458925	yes	down	gga03008;;gga04060	Ribosome biogenesis in eukaryotes;;Cytokine-cytokine receptor interaction
	ENSGALG00010000787	SNRNP48	small nuclear ribonucleoprotein U11/U12 subunit 48 [Source:HGNC Symbol;Acc:HGNC:21368]	12.9133	5.42	2.37932	1.25055	5.89e-27	1.3e-25	yes	up	gga04060	Cytokine-cytokine receptor interaction
	ENSGALG00010015637	lncRNA		0.32	0.783333	0.427337	-1.22655	0.00138207	0.0046783	yes	down	gga03008;;gga04060	Ribosome biogenesis in eukaryotes;;Cytokine-cytokine receptor interaction
	ENSGALG00010008765	lncRNA		0.216667	0.46	0.382189	-1.38764	0.0391009	0.0907852	yes	down	gga00480;;gga03008;;gga04060	Glutathione metabolism;;Ribosome biogenesis in eukaryotes;;Cytokine-cytokine receptor interaction
	ENSGALG00010029945	CCL4	C-C motif chemokine ligand 4 [Source:NCBI gene (formerly Entrezgene);Acc:395468]	10.09	20.8	0.487182	-1.03747	1.72e-07	1.05e-06	yes	down	gga05168;;gga05164;;gga04060;;gga04621;;gga04620;;gga04623	Herpes simplex virus 1 infection;;Influenza A;;Cytokine-cytokine receptor interaction;;NOD-like receptor signaling pathway;;Toll-like receptor signaling pathway;;Cytosolic DNA-sensing pathway
	ENSGALG00010021385	GDF5	growth differentiation factor 5 [Source:NCBI gene (formerly Entrezgene);Acc:374249]	0.576667	0.223333	2.56906	1.36124	0.0171813	0.0445191	yes	up	gga04350;;gga04060	TGF-beta signaling pathway;;Cytokine-cytokine receptor interaction
Primary bile acid biosynthesis	ENSGALG00010017855	SDR42E2	short chain dehydrogenase/reductase family 42E, member 2 [Source:NCBI gene (formerly Entrezgene);Acc:416618]	0.133333	0.49	0.273978	-1.86787	0.0344922	0.081545	yes	down	gga00140;;gga00120;;gga00100	Steroid hormone biosynthesis;;Primary bile acid biosynthesis;;Steroid biosynthesis
	ENSGALG00010017834	SDR42E2B	3-beta hydroxysteroid dehydrogenase/isomerase domain-containing protein	0.126667	0.57	0.216962	-2.20449	0.0186625	0.0477976	yes	down	gga00140;;gga00120;;gga00100	Steroid hormone biosynthesis;;Primary bile acid biosynthesis;;Steroid biosynthesis
NOD-like receptor signaling pathway	ENSGALG00010022005	NLRC5	NLR family CARD domain containing 5 [Source:NCBI gene (formerly Entrezgene);Acc:100857413]	0.113333	0.386667	0.287958	-1.79607	0.000512772	0.00188021	yes	down	gga05132;;gga04621;;gga05164;;gga04137;;gga04622	Salmonella infection;;NOD-like receptor signaling pathway;;Influenza A;;Mitophagy - animal;;RIG-I-like receptor signaling pathway
	ENSGALG00010022419	DUOX2	dual oxidase 2 [Source:HGNC Symbol;Acc:HGNC:13273]	0.03	0.833333	0.0323669	-4.94934	5.74e-10	4.47e-09	yes	down	gga04145;;gga04621;;gga04216;;gga04217	Phagosome;;NOD-like receptor signaling pathway;;Ferroptosis;;Necroptosis
	ENSGALG00010019572	NFKBIE	NFKB inhibitor epsilon [Source:HGNC Symbol;Acc:HGNC:7799]	3.05	6.43333	0.473802	-1.07764	1.67e-05	7.88e-05	yes	down	gga04210;;gga05132;;gga05168;;gga04218;;gga05164;;gga04010;;gga04920;;gga04625;;gga04621;;gga04620;;gga04623;;gga04622	Apoptosis;;Salmonella infection;;Herpes simplex virus 1 infection;;Cellular senescence;;Influenza A;;MAPK signaling pathway;;Adipocytokine signaling pathway;;C-type lectin receptor signaling pathway;;NOD-like receptor signaling pathway;;Toll-like receptor signaling pathway;;Cytosolic DNA-sensing pathway;;RIG-I-like receptor signaling pathway
	ENSGALG00010007067	CASP3	caspase 3 [Source:NCBI gene (formerly Entrezgene);Acc:395476]	46.2733	139.557	0.320105	-1.64338	9.02e-86	7.71e-84	yes	down	gga04210;;gga05132;;gga04115;;gga05168;;gga04217;;gga05164;;gga04623;;gga04625;;gga04370;;gga04621;;gga04620;;gga04010;;gga04622	Apoptosis;;Salmonella infection;;p53 signaling pathway;;Herpes simplex virus 1 infection;;Necroptosis;;Influenza A;;Cytosolic DNA-sensing pathway;;C-type lectin receptor signaling pathway;;VEGF signaling pathway;;NOD-like receptor signaling pathway;;Toll-like receptor signaling pathway;;MAPK signaling pathway;;RIG-I-like receptor signaling pathway
	ENSGALG00010025334	RHOF	ras homolog family member F, filopodia associated [Source:NCBI gene (formerly Entrezgene);Acc:416848]	2.18	5.09	0.441457	-1.17965	1.68e-11	1.51e-10	yes	down	gga05132;;gga04310;;gga04144;;gga04350;;gga04270;;gga04530;;gga04810;;gga04150;;gga04625;;gga04370;;gga04621;;gga04520;;gga04010;;gga04510	Salmonella infection;;Wnt signaling pathway;;Endocytosis;;TGF-beta signaling pathway;;Vascular smooth muscle contraction;;Tight junction;;Regulation of actin cytoskeleton;;mTOR signaling pathway;;C-type lectin receptor signaling pathway;;VEGF signaling pathway;;NOD-like receptor signaling pathway;;Adherens junction;;MAPK signaling pathway;;Focal adhesion
	ENSGALG00010024881	CASP10	caspase 10 [Source:HGNC Symbol;Acc:HGNC:1500]	4.10667	8.79667	0.472141	-1.08271	9.41e-14	1.01e-12	yes	down	gga04210;;gga05132;;gga04217;;gga04010;;gga05164;;gga04115;;gga04625;;gga05168;;gga04621;;gga04620;;gga04623;;gga04622	Apoptosis;;Salmonella infection;;Necroptosis;;MAPK signaling pathway;;Influenza A;;p53 signaling pathway;;C-type lectin receptor signaling pathway;;Herpes simplex virus 1 infection;;NOD-like receptor signaling pathway;;Toll-like receptor signaling pathway;;Cytosolic DNA-sensing pathway;;RIG-I-like receptor signaling pathway
	ENSGALG00010017212	TINAGL1	tubulointerstitial nephritis antigen like 1 [Source:HGNC Symbol;Acc:HGNC:19168]	4.68	10.7167	0.4373	-1.19331	1.36e-17	1.91e-16	yes	down	gga04210;;gga04145;;gga04140;;gga04142;;gga04621;;gga04620	Apoptosis;;Phagosome;;Autophagy - animal;;Lysosome;;NOD-like receptor signaling pathway;;Toll-like receptor signaling pathway
	ENSGALG00010025073	IL18	interleukin 18 [Source:NCBI gene (formerly Entrezgene);Acc:395312]	3.21667	15.5533	0.184656	-2.43709	7.57e-70	4.88e-68	yes	down	gga05132;;gga04621;;gga05164;;gga04623;;gga04060	Salmonella infection;;NOD-like receptor signaling pathway;;Influenza A;;Cytosolic DNA-sensing pathway;;Cytokine-cytokine receptor interaction
	ENSGALG00010009054	RYR2	ryanodine receptor 2 [Source:HGNC Symbol;Acc:HGNC:10484]	0.106667	0.293333	0.35368	-1.49948	2.61e-05	0.000119379	yes	down	gga04210;;gga04540;;gga04218;;gga04912;;gga04270;;gga04261;;gga04260;;gga04625;;gga04070;;gga04371;;gga04020;;gga04621;;gga04114	Apoptosis;;Gap junction;;Cellular senescence;;GnRH signaling pathway;;Vascular smooth muscle contraction;;Adrenergic signaling in cardiomyocytes;;Cardiac muscle contraction;;C-type lectin receptor signaling pathway;;Phosphatidylinositol signaling system;;Apelin signaling pathway;;Calcium signaling pathway;;NOD-like receptor signaling pathway;;Oocyte meiosis
	ENSGALG00010014193	CARD10	caspase recruitment domain family member 10 [Source:HGNC Symbol;Acc:HGNC:16422]	0.24	0.49	0.479418	-1.06064	0.0334032	0.0793847	yes	down	gga04625;;gga05168;;gga04621;;gga04530	C-type lectin receptor signaling pathway;;Herpes simplex virus 1 infection;;NOD-like receptor signaling pathway;;Tight junction
	ENSGALG00010029945	CCL4	C-C motif chemokine ligand 4 [Source:NCBI gene (formerly Entrezgene);Acc:395468]	10.09	20.8	0.487182	-1.03747	1.72e-07	1.05e-06	yes	down	gga05168;;gga05164;;gga04060;;gga04621;;gga04620;;gga04623	Herpes simplex virus 1 infection;;Influenza A;;Cytokine-cytokine receptor interaction;;NOD-like receptor signaling pathway;;Toll-like receptor signaling pathway;;Cytosolic DNA-sensing pathway
	ENSGALG00010017184	CARD11	caspase recruitment domain family member 11 [Source:NCBI gene (formerly Entrezgene);Acc:416476]	0.176667	0.686667	0.207742	-2.26713	4.34e-06	2.21e-05	yes	down	gga04625;;gga05168;;gga04621;;gga04530	C-type lectin receptor signaling pathway;;Herpes simplex virus 1 infection;;NOD-like receptor signaling pathway;;Tight junction
Pyruvate metabolism	ENSGALG00010023439	ACSS2	acyl-CoA synthetase short chain family member 2 [Source:HGNC Symbol;Acc:HGNC:15814]	17.2033	39.0433	0.441311	-1.18013	9.84e-80	7.51e-78	yes	down	gga00010;;gga00640;;gga00620;;gga00650;;gga00280;;gga00630	Glycolysis / Gluconeogenesis;;Propanoate metabolism;;Pyruvate metabolism;;Butanoate metabolism;;Valine, leucine and isoleucine degradation;;Glyoxylate and dicarboxylate metabolism
	ENSGALG00010011657	ALDH1L2	aldehyde dehydrogenase 1 family member L2 [Source:HGNC Symbol;Acc:HGNC:26777]	41.3167	121.2	0.344823	-1.53607	0	0	yes	down	gga00330;;gga00670;;gga00053;;gga00620;;gga00340;;gga00561;;gga00410;;gga00280;;gga00310;;gga00071;;gga00830;;gga00010;;gga00380	Arginine and proline metabolism;;One carbon pool by folate;;Ascorbate and aldarate metabolism;;Pyruvate metabolism;;Histidine metabolism;;Glycerolipid metabolism;;beta-Alanine metabolism;;Valine, leucine and isoleucine degradation;;Lysine degradation;;Fatty acid degradation;;Retinol metabolism;;Glycolysis / Gluconeogenesis;;Tryptophan metabolism
	ENSGALG00010013380	PHGDH	phosphoglycerate dehydrogenase [Source:HGNC Symbol;Acc:HGNC:8923]	105.073	227.127	0.462082	-1.11378	2.83e-146	4.7e-144	yes	down	gga00270;;gga04310;;gga00620;;gga04330;;gga00260;;gga00630	Cysteine and methionine metabolism;;Wnt signaling pathway;;Pyruvate metabolism;;Notch signaling pathway;;Glycine, serine and threonine metabolism;;Glyoxylate and dicarboxylate metabolism
Toll-like receptor signaling pathway	ENSGALG00010019572	NFKBIE	NFKB inhibitor epsilon [Source:HGNC Symbol;Acc:HGNC:7799]	3.05	6.43333	0.473802	-1.07764	1.67e-05	7.88e-05	yes	down	gga04210;;gga05132;;gga05168;;gga04218;;gga05164;;gga04010;;gga04920;;gga04625;;gga04621;;gga04620;;gga04623;;gga04622	Apoptosis;;Salmonella infection;;Herpes simplex virus 1 infection;;Cellular senescence;;Influenza A;;MAPK signaling pathway;;Adipocytokine signaling pathway;;C-type lectin receptor signaling pathway;;NOD-like receptor signaling pathway;;Toll-like receptor signaling pathway;;Cytosolic DNA-sensing pathway;;RIG-I-like receptor signaling pathway
	ENSGALG00010007067	CASP3	caspase 3 [Source:NCBI gene (formerly Entrezgene);Acc:395476]	46.2733	139.557	0.320105	-1.64338	9.02e-86	7.71e-84	yes	down	gga04210;;gga05132;;gga04115;;gga05168;;gga04217;;gga05164;;gga04623;;gga04625;;gga04370;;gga04621;;gga04620;;gga04010;;gga04622	Apoptosis;;Salmonella infection;;p53 signaling pathway;;Herpes simplex virus 1 infection;;Necroptosis;;Influenza A;;Cytosolic DNA-sensing pathway;;C-type lectin receptor signaling pathway;;VEGF signaling pathway;;NOD-like receptor signaling pathway;;Toll-like receptor signaling pathway;;MAPK signaling pathway;;RIG-I-like receptor signaling pathway
	ENSGALG00010024881	CASP10	caspase 10 [Source:HGNC Symbol;Acc:HGNC:1500]	4.10667	8.79667	0.472141	-1.08271	9.41e-14	1.01e-12	yes	down	gga04210;;gga05132;;gga04217;;gga04010;;gga05164;;gga04115;;gga04625;;gga05168;;gga04621;;gga04620;;gga04623;;gga04622	Apoptosis;;Salmonella infection;;Necroptosis;;MAPK signaling pathway;;Influenza A;;p53 signaling pathway;;C-type lectin receptor signaling pathway;;Herpes simplex virus 1 infection;;NOD-like receptor signaling pathway;;Toll-like receptor signaling pathway;;Cytosolic DNA-sensing pathway;;RIG-I-like receptor signaling pathway
	ENSGALG00010004553	BATF	basic leucine zipper ATF-like transcription factor [Source:HGNC Symbol;Acc:HGNC:958]	1.89	4.04333	0.459301	-1.12249	0.00304177	0.00960086	yes	down	gga04210;;gga05132;;gga04620;;gga04010	Apoptosis;;Salmonella infection;;Toll-like receptor signaling pathway;;MAPK signaling pathway
	ENSGALG00010017212	TINAGL1	tubulointerstitial nephritis antigen like 1 [Source:HGNC Symbol;Acc:HGNC:19168]	4.68	10.7167	0.4373	-1.19331	1.36e-17	1.91e-16	yes	down	gga04210;;gga04145;;gga04140;;gga04142;;gga04621;;gga04620	Apoptosis;;Phagosome;;Autophagy - animal;;Lysosome;;NOD-like receptor signaling pathway;;Toll-like receptor signaling pathway
	ENSGALG00010019307	ATF3	activating transcription factor 3 [Source:HGNC Symbol;Acc:HGNC:785]	17.0033	49.0633	0.351834	-1.50703	1.71e-126	2.46e-124	yes	down	gga04210;;gga05132;;gga04620;;gga04010	Apoptosis;;Salmonella infection;;Toll-like receptor signaling pathway;;MAPK signaling pathway
	ENSGALG00010029945	CCL4	C-C motif chemokine ligand 4 [Source:NCBI gene (formerly Entrezgene);Acc:395468]	10.09	20.8	0.487182	-1.03747	1.72e-07	1.05e-06	yes	down	gga05168;;gga05164;;gga04060;;gga04621;;gga04620;;gga04623	Herpes simplex virus 1 infection;;Influenza A;;Cytokine-cytokine receptor interaction;;NOD-like receptor signaling pathway;;Toll-like receptor signaling pathway;;Cytosolic DNA-sensing pathway
Tight junction	ENSGALG00010005328	CLDN20	claudin 20 [Source:HGNC Symbol;Acc:HGNC:2042]	0.0466667	0.236667	0.200369	-2.31927	0.0369288	1	yes	down	gga04514;;gga04530	Cell adhesion molecules;;Tight junction
	ENSGALG00010024642	RAB3B	RAB3B, member RAS oncogene family [Source:HGNC Symbol;Acc:HGNC:9778]	0.02	0.44	0.0420132	-4.57301	0.00126709	0.00433273	yes	down	gga04144;;gga04140;;gga04530	Endocytosis;;Autophagy - animal;;Tight junction
	ENSGALG00010025334	RHOF	ras homolog family member F, filopodia associated [Source:NCBI gene (formerly Entrezgene);Acc:416848]	2.18	5.09	0.441457	-1.17965	1.68e-11	1.51e-10	yes	down	gga05132;;gga04310;;gga04144;;gga04350;;gga04270;;gga04530;;gga04810;;gga04150;;gga04625;;gga04370;;gga04621;;gga04520;;gga04010;;gga04510	Salmonella infection;;Wnt signaling pathway;;Endocytosis;;TGF-beta signaling pathway;;Vascular smooth muscle contraction;;Tight junction;;Regulation of actin cytoskeleton;;mTOR signaling pathway;;C-type lectin receptor signaling pathway;;VEGF signaling pathway;;NOD-like receptor signaling pathway;;Adherens junction;;MAPK signaling pathway;;Focal adhesion
	ENSGALG00010001134	TUBA3E	Tubulin alpha 3e	0.426667	1.36333	0.310539	-1.68715	0.00140573	0.00475038	yes	down	gga04210;;gga04540;;gga04145;;gga05132;;gga04814;;gga04530	Apoptosis;;Gap junction;;Phagosome;;Salmonella infection;;Motor proteins;;Tight junction
	ENSGALG00010015541	RASEF	RAS and EF-hand domain containing [Source:HGNC Symbol;Acc:HGNC:26464]	0.25	0.0366667	6.96554	2.80023	0.0166537	1	yes	up	gga04144;;gga04140;;gga04530	Endocytosis;;Autophagy - animal;;Tight junction
	ENSGALG00010015647	PDZD2	PDZ domain containing 2 [Source:HGNC Symbol;Acc:HGNC:18486]	1.34333	4.89	0.270112	-1.88837	3.76e-68	2.36e-66	yes	down	gga04210;;gga04530;;gga04060	Apoptosis;;Tight junction;;Cytokine-cytokine receptor interaction
	ENSGALG00010021781	RAPGEF4	Rap guanine nucleotide exchange factor 4 [Source:HGNC Symbol;Acc:HGNC:16626]	0.7	1.41	0.498504	-1.00432	0.00102256	0.00354904	yes	down	gga04261;;gga04530;;gga04010	Adrenergic signaling in cardiomyocytes;;Tight junction;;MAPK signaling pathway
	ENSGALG00010016816	MAP3K6	mitogen-activated protein kinase kinase kinase 6 [Source:HGNC Symbol;Acc:HGNC:6858]	0.223333	0.463333	0.480461	-1.05751	0.027607	0.067231	yes	down	gga04210;;gga04912;;gga04141;;gga04010;;gga04530	Apoptosis;;GnRH signaling pathway;;Protein processing in endoplasmic reticulum;;MAPK signaling pathway;;Tight junction
	ENSGALG00010013646	CLDN1	claudin 1 [Source:NCBI gene (formerly Entrezgene);Acc:424910]	0.966667	2.03333	0.473051	-1.07993	0.000438755	0.00163026	yes	down	gga04514;;gga04530	Cell adhesion molecules;;Tight junction
	ENSGALG00010024752	MPP2	MAGUK p55 scaffold protein 2 [Source:HGNC Symbol;Acc:HGNC:7220]	1.31667	3.77667	0.318875	-1.64894	5.48e-10	4.28e-09	yes	down	gga04530	Tight junction
	ENSGALG00010014193	CARD10	caspase recruitment domain family member 10 [Source:HGNC Symbol;Acc:HGNC:16422]	0.24	0.49	0.479418	-1.06064	0.0334032	0.0793847	yes	down	gga04625;;gga05168;;gga04621;;gga04530	C-type lectin receptor signaling pathway;;Herpes simplex virus 1 infection;;NOD-like receptor signaling pathway;;Tight junction
	ENSGALG00010017184	CARD11	caspase recruitment domain family member 11 [Source:NCBI gene (formerly Entrezgene);Acc:416476]	0.176667	0.686667	0.207742	-2.26713	4.34e-06	2.21e-05	yes	down	gga04625;;gga05168;;gga04621;;gga04530	C-type lectin receptor signaling pathway;;Herpes simplex virus 1 infection;;NOD-like receptor signaling pathway;;Tight junction
Necroptosis	ENSGALG00010022419	DUOX2	dual oxidase 2 [Source:HGNC Symbol;Acc:HGNC:13273]	0.03	0.833333	0.0323669	-4.94934	5.74e-10	4.47e-09	yes	down	gga04145;;gga04621;;gga04216;;gga04217	Phagosome;;NOD-like receptor signaling pathway;;Ferroptosis;;Necroptosis
	ENSGALG00010007067	CASP3	caspase 3 [Source:NCBI gene (formerly Entrezgene);Acc:395476]	46.2733	139.557	0.320105	-1.64338	9.02e-86	7.71e-84	yes	down	gga04210;;gga05132;;gga04115;;gga05168;;gga04217;;gga05164;;gga04623;;gga04625;;gga04370;;gga04621;;gga04620;;gga04010;;gga04622	Apoptosis;;Salmonella infection;;p53 signaling pathway;;Herpes simplex virus 1 infection;;Necroptosis;;Influenza A;;Cytosolic DNA-sensing pathway;;C-type lectin receptor signaling pathway;;VEGF signaling pathway;;NOD-like receptor signaling pathway;;Toll-like receptor signaling pathway;;MAPK signaling pathway;;RIG-I-like receptor signaling pathway
	ENSGALG00010012331	H2AC	Histone H2A C-terminal domain-containing protein	2.23667	0.896667	2.53129	1.33987	7.58e-05	0.000320804	yes	up	gga03082;;gga04217	ATP-dependent chromatin remodeling;;Necroptosis
	ENSGALG00010020568	PLA2G4F	phospholipase A2 group IVF [Source:HGNC Symbol;Acc:HGNC:27396]	0.166667	0.413333	0.402294	-1.31368	0.0369035	0.0863938	yes	down	gga00564;;gga00565;;gga00592;;gga00591;;gga00590;;gga04217;;gga04912;;gga04270;;gga04370;;gga04010	Glycerophospholipid metabolism;;Ether lipid metabolism;;alpha-Linolenic acid metabolism;;Linoleic acid metabolism;;Arachidonic acid metabolism;;Necroptosis;;GnRH signaling pathway;;Vascular smooth muscle contraction;;VEGF signaling pathway;;MAPK signaling pathway
	ENSGALG00010024881	CASP10	caspase 10 [Source:HGNC Symbol;Acc:HGNC:1500]	4.10667	8.79667	0.472141	-1.08271	9.41e-14	1.01e-12	yes	down	gga04210;;gga05132;;gga04217;;gga04010;;gga05164;;gga04115;;gga04625;;gga05168;;gga04621;;gga04620;;gga04623;;gga04622	Apoptosis;;Salmonella infection;;Necroptosis;;MAPK signaling pathway;;Influenza A;;p53 signaling pathway;;C-type lectin receptor signaling pathway;;Herpes simplex virus 1 infection;;NOD-like receptor signaling pathway;;Toll-like receptor signaling pathway;;Cytosolic DNA-sensing pathway;;RIG-I-like receptor signaling pathway
	ENSGALG00010011422	KATNAL2	katanin catalytic subunit A1 like 2 [Source:HGNC Symbol;Acc:HGNC:25387]	0.47	1.05667	0.435151	-1.20041	0.00171247	0.00568221	yes	down	gga04144;;gga03250;;gga04217	Endocytosis;;Viral life cycle - HIV-1;;Necroptosis
	ENSGALG00010020444	PLA2G4E	cytosolic phospholipase A2 epsilon-like	0.233333	0.573333	0.399537	-1.3236	0.0252681	0.0621985	yes	down	gga00564;;gga00565;;gga00592;;gga00591;;gga00590;;gga04217;;gga04912;;gga04270;;gga04370;;gga04010	Glycerophospholipid metabolism;;Ether lipid metabolism;;alpha-Linolenic acid metabolism;;Linoleic acid metabolism;;Arachidonic acid metabolism;;Necroptosis;;GnRH signaling pathway;;Vascular smooth muscle contraction;;VEGF signaling pathway;;MAPK signaling pathway
Wnt signaling pathway	ENSGALG00010027917	PPARG	peroxisome proliferator-activated receptor gamma [Source:NCBI gene (formerly Entrezgene);Acc:373928]	26.7833	67.6867	0.40365	-1.30882	4.14e-175	8.47e-173	yes	down	gga03320;;gga04920;;gga04310	PPAR signaling pathway;;Adipocytokine signaling pathway;;Wnt signaling pathway
	ENSGALG00010003652	MYCN	v-myc avian myelocytomatosis viral onco neuroblastoma derived homolog [Source:NCBI gene (formerly Entrezgene);Acc:421948]	4.4	9.92333	0.43067	-1.21534	1.13e-17	1.59e-16	yes	down	gga05132;;gga04218;;gga04310;;gga04350;;gga03083;;gga04110;;gga04012;;gga04010	Salmonella infection;;Cellular senescence;;Wnt signaling pathway;;TGF-beta signaling pathway;;Polycomb repressive complex;;Cell cycle;;ErbB signaling pathway;;MAPK signaling pathway
	ENSGALG00010012004	LGR5	leucine rich repeat containing G protein-coupled receptor 5 [Source:HGNC Symbol;Acc:HGNC:4504]	0.0933333	0.296667	0.312781	-1.67678	0.0269093	0.0656655	yes	down	gga04080;;gga04020;;gga04310	Neuroactive ligand-receptor interaction;;Calcium signaling pathway;;Wnt signaling pathway
	ENSGALG00010018602	MCTP2	multiple C2 and transmembrane domain containing 2 [Source:HGNC Symbol;Acc:HGNC:25636]	0.786667	2.59667	0.333394	-1.5847	2.63e-07	1.56e-06	yes	down	gga04540;;gga04020;;gga04310;;gga05164;;gga04912;;gga04270;;gga04070;;gga04916;;gga04150;;gga04370;;gga04012;;gga04010;;gga04510	Gap junction;;Calcium signaling pathway;;Wnt signaling pathway;;Influenza A;;GnRH signaling pathway;;Vascular smooth muscle contraction;;Phosphatidylinositol signaling system;;Melanogenesis;;mTOR signaling pathway;;VEGF signaling pathway;;ErbB signaling pathway;;MAPK signaling pathway;;Focal adhesion
	ENSGALG00010025334	RHOF	ras homolog family member F, filopodia associated [Source:NCBI gene (formerly Entrezgene);Acc:416848]	2.18	5.09	0.441457	-1.17965	1.68e-11	1.51e-10	yes	down	gga05132;;gga04310;;gga04144;;gga04350;;gga04270;;gga04530;;gga04810;;gga04150;;gga04625;;gga04370;;gga04621;;gga04520;;gga04010;;gga04510	Salmonella infection;;Wnt signaling pathway;;Endocytosis;;TGF-beta signaling pathway;;Vascular smooth muscle contraction;;Tight junction;;Regulation of actin cytoskeleton;;mTOR signaling pathway;;C-type lectin receptor signaling pathway;;VEGF signaling pathway;;NOD-like receptor signaling pathway;;Adherens junction;;MAPK signaling pathway;;Focal adhesion
	ENSGALG00010029771	SOX9	SRY-box 9 [Source:NCBI gene (formerly Entrezgene);Acc:374148]	0.746667	2.80333	0.264545	-1.91841	2.09e-14	2.34e-13	yes	down	gga04310	Wnt signaling pathway
	ENSGALG00010013380	PHGDH	phosphoglycerate dehydrogenase [Source:HGNC Symbol;Acc:HGNC:8923]	105.073	227.127	0.462082	-1.11378	2.83e-146	4.7e-144	yes	down	gga00270;;gga04310;;gga00620;;gga04330;;gga00260;;gga00630	Cysteine and methionine metabolism;;Wnt signaling pathway;;Pyruvate metabolism;;Notch signaling pathway;;Glycine, serine and threonine metabolism;;Glyoxylate and dicarboxylate metabolism
	ENSGALG00010001305	WNT16	Wnt family member 16 [Source:HGNC Symbol;Acc:HGNC:16267]	0.53	0.233333	2.25989	1.17625	0.0367945	0.0861959	yes	up	gga04150;;gga04916;;gga04310	mTOR signaling pathway;;Melanogenesis;;Wnt signaling pathway
	ENSGALG00010025753	SORL1	sortilin related receptor 1 [Source:NCBI gene (formerly Entrezgene);Acc:395998]	2.53667	6.51333	0.383819	-1.3815	8.08e-45	3.15e-43	yes	down	gga04310;;gga04142;;gga04150	Wnt signaling pathway;;Lysosome;;mTOR signaling pathway
Citrate cycle (TCA cycle)	ENSGALG00010022919	ACLY	ATP citrate lyase [Source:NCBI gene (formerly Entrezgene);Acc:395373]	208.367	458.17	0.453892	-1.13958	0	0	yes	down	gga00640;;gga00020	Propanoate metabolism;;Citrate cycle (TCA cycle
Adherens junction	ENSGALG00010015071	SNAI1	snail family transcriptional repressor 1 [Source:NCBI gene (formerly Entrezgene);Acc:396047]	13.9833	31.34	0.439475	-1.18615	5.49e-35	1.62e-33	yes	down	gga04520	Adherens junction
	ENSGALG00010025334	RHOF	ras homolog family member F, filopodia associated [Source:NCBI gene (formerly Entrezgene);Acc:416848]	2.18	5.09	0.441457	-1.17965	1.68e-11	1.51e-10	yes	down	gga05132;;gga04310;;gga04144;;gga04350;;gga04270;;gga04530;;gga04810;;gga04150;;gga04625;;gga04370;;gga04621;;gga04520;;gga04010;;gga04510	Salmonella infection;;Wnt signaling pathway;;Endocytosis;;TGF-beta signaling pathway;;Vascular smooth muscle contraction;;Tight junction;;Regulation of actin cytoskeleton;;mTOR signaling pathway;;C-type lectin receptor signaling pathway;;VEGF signaling pathway;;NOD-like receptor signaling pathway;;Adherens junction;;MAPK signaling pathway;;Focal adhesion
	ENSGALG00010010688	IQGAP2	IQ motif containing GTPase activating protein 2 [Source:NCBI gene (formerly Entrezgene);Acc:427211]	10.76	25.8367	0.416212	-1.26461	5.58e-97	5.63e-95	yes	down	gga04520;;gga04010;;gga04810	Adherens junction;;MAPK signaling pathway;;Regulation of actin cytoskeleton
	ENSGALG00010024013	PTPRJ	protein tyrosine phosphatase, receptor type J [Source:NCBI gene (formerly Entrezgene);Acc:395330]	2.34667	5.75	0.404174	-1.30695	1.19e-30	3.01e-29	yes	down	gga04520	Adherens junction
	ENSGALG00010008176	SLA	Src like adaptor [Source:NCBI gene (formerly Entrezgene);Acc:378908]	8.54333	25.29	0.378579	-1.40133	8.22e-57	4.03e-55	yes	down	gga04520;;gga04510	Adherens junction;;Focal adhesion
	ENSGALG00010013259	PTPRB	protein tyrosine phosphatase receptor type B [Source:HGNC Symbol;Acc:HGNC:9665]	0.01	0.0733333	0.12675	-2.97995	0.0366667	1	yes	down	gga04520	Adherens junction
Autophagy - animal	ENSGALG00010021509	DDIT4	DNA damage inducible transcript 4 [Source:HGNC Symbol;Acc:HGNC:24944]	40.7967	132.927	0.305909	-1.70883	9.04e-128	1.34e-125	yes	down	gga04140;;gga04150	Autophagy - animal;;mTOR signaling pathway
	ENSGALG00010024642	RAB3B	RAB3B, member RAS oncogene family [Source:HGNC Symbol;Acc:HGNC:9778]	0.02	0.44	0.0420132	-4.57301	0.00126709	0.00433273	yes	down	gga04144;;gga04140;;gga04530	Endocytosis;;Autophagy - animal;;Tight junction
	ENSGALG00010015541	RASEF	RAS and EF-hand domain containing [Source:HGNC Symbol;Acc:HGNC:26464]	0.25	0.0366667	6.96554	2.80023	0.0166537	1	yes	up	gga04144;;gga04140;;gga04530	Endocytosis;;Autophagy - animal;;Tight junction
	ENSGALG00010007506	RAB38	RAB38, member RAS oncogene family [Source:HGNC Symbol;Acc:HGNC:9776]	2.53667	7.11667	0.373473	-1.42092	6.02e-30	1.49e-28	yes	down	gga05132;;gga04145;;gga04144;;gga04140;;gga04137	Salmonella infection;;Phagosome;;Endocytosis;;Autophagy - animal;;Mitophagy - animal
	ENSGALG00010023064	ATG13	autophagy related 13 [Source:HGNC Symbol;Acc:HGNC:29091]	89.38	185.413	0.489019	-1.03204	0	0	yes	down	gga04140;;gga04136	Autophagy - animal;;Autophagy - other
	ENSGALG00010017212	TINAGL1	tubulointerstitial nephritis antigen like 1 [Source:HGNC Symbol;Acc:HGNC:19168]	4.68	10.7167	0.4373	-1.19331	1.36e-17	1.91e-16	yes	down	gga04210;;gga04145;;gga04140;;gga04142;;gga04621;;gga04620	Apoptosis;;Phagosome;;Autophagy - animal;;Lysosome;;NOD-like receptor signaling pathway;;Toll-like receptor signaling pathway
	ENSGALG00010010908	STK17B	serine/threonine kinase 17b [Source:NCBI gene (formerly Entrezgene);Acc:424049]	59.8967	28.38	2.11407	1.08003	4.64e-126	6.62e-124	yes	up	gga04140	Autophagy - animal
Cysteine and methionine metabolism	ENSGALG00010023612	GPT2	glutamic--pyruvic transaminase 2 [Source:HGNC Symbol;Acc:HGNC:18062]	3.62333	25.48	0.139096	-2.84585	2.17e-211	6.24e-209	yes	down	gga00250;;gga00270;;gga00400;;gga00130;;gga00350;;gga00360;;gga00220	Alanine, aspartate and glutamate metabolism;;Cysteine and methionine metabolism;;Phenylalanine, tyrosine and tryptophan biosynthesis;;Ubiquinone and other terpenoid-quinone biosynthesis;;Tyrosine metabolism;;Phenylalanine metabolism;;Arginine biosynthesis
	ENSGALG00010011839	CBS	cystathionine beta-synthase [Source:HGNC Symbol;Acc:HGNC:1550]	7.35667	24.1333	0.30535	-1.71147	1.86e-151	3.16e-149	yes	down	gga00260;;gga00270	Glycine, serine and threonine metabolism;;Cysteine and methionine metabolism
	ENSGALG00010013338	MAT2A	S-adenosylmethionine synthase isoform	0.0266667	0.24	0.0998894	-3.32353	0.0173515	1	yes	down	gga01240;;gga00270	Biosynthesis of cofactors;;Cysteine and methionine metabolism
	ENSGALG00010015533	PSAT1	phosphoserine aminotransferase 1 [Source:HGNC Symbol;Acc:HGNC:19129]	21.7067	211.383	0.102375	-3.28807	0	0	yes	down	gga00750;;gga01240;;gga00270;;gga00260	Vitamin B6 metabolism;;Biosynthesis of cofactors;;Cysteine and methionine metabolism;;Glycine, serine and threonine metabolism
	ENSGALG00010013380	PHGDH	phosphoglycerate dehydrogenase [Source:HGNC Symbol;Acc:HGNC:8923]	105.073	227.127	0.462082	-1.11378	2.83e-146	4.7e-144	yes	down	gga00270;;gga04310;;gga00620;;gga04330;;gga00260;;gga00630	Cysteine and methionine metabolism;;Wnt signaling pathway;;Pyruvate metabolism;;Notch signaling pathway;;Glycine, serine and threonine metabolism;;Glyoxylate and dicarboxylate metabolism
	ENSGALG00010023888	CTH	cystathionine gamma-lyase [Source:HGNC Symbol;Acc:HGNC:2501]	25.9033	77.39	0.333498	-1.58425	6.43e-132	9.98e-130	yes	down	gga00260;;gga00450;;gga00270	Glycine, serine and threonine metabolism;;Selenocompound metabolism;;Cysteine and methionine metabolism
	ENSGALG00010010984	MAT1A	methionine adenosyltransferase 1A [Source:NCBI gene (formerly Entrezgene);Acc:423628]	13.4167	68.81	0.200401	-2.31904	7.37e-236	2.54e-233	yes	down	gga01240;;gga00270	Biosynthesis of cofactors;;Cysteine and methionine metabolism
alpha-Linolenic acid metabolism	ENSGALG00010025937	FADS1	fatty acid desaturase 1-like	0.35	1.26333	0.285289	-1.80951	0.00117178	0.00402438	yes	down	gga00592;;gga03320;;gga01040	alpha-Linolenic acid metabolism;;PPAR signaling pathway;;Biosynthesis of unsaturated fatty acids
	ENSGALG00010020568	PLA2G4F	phospholipase A2 group IVF [Source:HGNC Symbol;Acc:HGNC:27396]	0.166667	0.413333	0.402294	-1.31368	0.0369035	0.0863938	yes	down	gga00564;;gga00565;;gga00592;;gga00591;;gga00590;;gga04217;;gga04912;;gga04270;;gga04370;;gga04010	Glycerophospholipid metabolism;;Ether lipid metabolism;;alpha-Linolenic acid metabolism;;Linoleic acid metabolism;;Arachidonic acid metabolism;;Necroptosis;;GnRH signaling pathway;;Vascular smooth muscle contraction;;VEGF signaling pathway;;MAPK signaling pathway
	ENSGALG00010020444	PLA2G4E	cytosolic phospholipase A2 epsilon-like	0.233333	0.573333	0.399537	-1.3236	0.0252681	0.0621985	yes	down	gga00564;;gga00565;;gga00592;;gga00591;;gga00590;;gga04217;;gga04912;;gga04270;;gga04370;;gga04010	Glycerophospholipid metabolism;;Ether lipid metabolism;;alpha-Linolenic acid metabolism;;Linoleic acid metabolism;;Arachidonic acid metabolism;;Necroptosis;;GnRH signaling pathway;;Vascular smooth muscle contraction;;VEGF signaling pathway;;MAPK signaling pathway
Ubiquinone and other terpenoid-quinone biosynthesis	ENSGALG00010023612	GPT2	glutamic--pyruvic transaminase 2 [Source:HGNC Symbol;Acc:HGNC:18062]	3.62333	25.48	0.139096	-2.84585	2.17e-211	6.24e-209	yes	down	gga00250;;gga00270;;gga00400;;gga00130;;gga00350;;gga00360;;gga00220	Alanine, aspartate and glutamate metabolism;;Cysteine and methionine metabolism;;Phenylalanine, tyrosine and tryptophan biosynthesis;;Ubiquinone and other terpenoid-quinone biosynthesis;;Tyrosine metabolism;;Phenylalanine metabolism;;Arginine biosynthesis
Selenocompound metabolism	ENSGALG00010023888	CTH	cystathionine gamma-lyase [Source:HGNC Symbol;Acc:HGNC:2501]	25.9033	77.39	0.333498	-1.58425	6.43e-132	9.98e-130	yes	down	gga00260;;gga00450;;gga00270	Glycine, serine and threonine metabolism;;Selenocompound metabolism;;Cysteine and methionine metabolism
Taurine and hypotaurine metabolism	ENSGALG00010002309	GADL1	glutamate decarboxylase like 1 [Source:HGNC Symbol;Acc:HGNC:27949]	0.1	0.363333	0.288836	-1.79168	0.0118919	0.0322169	yes	down	gga00250;;gga00430;;gga00770;;gga00650;;gga00350;;gga00410;;gga00360;;gga00380	Alanine, aspartate and glutamate metabolism;;Taurine and hypotaurine metabolism;;Pantothenate and CoA biosynthesis;;Butanoate metabolism;;Tyrosine metabolism;;beta-Alanine metabolism;;Phenylalanine metabolism;;Tryptophan metabolism
TGF-beta signaling pathway	ENSGALG00010007948	GDF7	Growth differentiation factor 7	0.346667	0.746667	0.468824	-1.09288	0.000712696	0.00254751	yes	down	gga04350;;gga04060	TGF-beta signaling pathway;;Cytokine-cytokine receptor interaction
	ENSGALG00010015033	BMP7	bone morphogenetic protein 7 [Source:HGNC Symbol;Acc:HGNC:1074]	2.93	1.37	2.1241	1.08685	8.83e-07	4.93e-06	yes	up	gga04350;;gga04060	TGF-beta signaling pathway;;Cytokine-cytokine receptor interaction
	ENSGALG00010028876	ADAMTSL2	ADAMTS like 2 [Source:HGNC Symbol;Acc:HGNC:14631]	310.06	646.447	0.472485	-1.08166	0	0	yes	down	gga04350	TGF-beta signaling pathway
	ENSGALG00010003652	MYCN	v-myc avian myelocytomatosis viral onco neuroblastoma derived homolog [Source:NCBI gene (formerly Entrezgene);Acc:421948]	4.4	9.92333	0.43067	-1.21534	1.13e-17	1.59e-16	yes	down	gga05132;;gga04218;;gga04310;;gga04350;;gga03083;;gga04110;;gga04012;;gga04010	Salmonella infection;;Cellular senescence;;Wnt signaling pathway;;TGF-beta signaling pathway;;Polycomb repressive complex;;Cell cycle;;ErbB signaling pathway;;MAPK signaling pathway
	ENSGALG00010027172	GDF15	Growth differentiation factor 15	5.14667	13.2267	0.389241	-1.36126	3.31e-21	5.7e-20	yes	down	gga04350;;gga04060	TGF-beta signaling pathway;;Cytokine-cytokine receptor interaction
	ENSGALG00010025334	RHOF	ras homolog family member F, filopodia associated [Source:NCBI gene (formerly Entrezgene);Acc:416848]	2.18	5.09	0.441457	-1.17965	1.68e-11	1.51e-10	yes	down	gga05132;;gga04310;;gga04144;;gga04350;;gga04270;;gga04530;;gga04810;;gga04150;;gga04625;;gga04370;;gga04621;;gga04520;;gga04010;;gga04510	Salmonella infection;;Wnt signaling pathway;;Endocytosis;;TGF-beta signaling pathway;;Vascular smooth muscle contraction;;Tight junction;;Regulation of actin cytoskeleton;;mTOR signaling pathway;;C-type lectin receptor signaling pathway;;VEGF signaling pathway;;NOD-like receptor signaling pathway;;Adherens junction;;MAPK signaling pathway;;Focal adhesion
	ENSGALG00010019318	NOG2	noggin 2 [Source:NCBI gene (formerly Entrezgene);Acc:427689]	2.54667	0.636667	4.01714	2.00617	0.033337	0.0792407	yes	up	gga04350	TGF-beta signaling pathway
	ENSGALG00010017549	LEFTY1	left-right determination factor 1 [Source:NCBI gene (formerly Entrezgene);Acc:395529]	0.02	0.506667	0.0441756	-4.50061	0.00199128	1	yes	down	gga04350;;gga04060	TGF-beta signaling pathway;;Cytokine-cytokine receptor interaction
	ENSGALG00010001144	CDKN2B	cyclin dependent kinase inhibitor 2B [Source:NCBI gene (formerly Entrezgene);Acc:395076]	8.77333	21.5733	0.479785	-1.05954	4e-18	5.76e-17	yes	down	gga04218;;gga04350;;gga04110;;gga04068	Cellular senescence;;TGF-beta signaling pathway;;Cell cycle;;FoxO signaling pathway
	ENSGALG00010024561	ROBO3	roundabout guidance receptor 3 [Source:HGNC Symbol;Acc:HGNC:13433]	0.56	1.73333	0.325259	-1.62034	1.99e-08	1.33e-07	yes	down	gga04350;;gga04514	TGF-beta signaling pathway;;Cell adhesion molecules
	ENSGALG00010021385	GDF5	growth differentiation factor 5 [Source:NCBI gene (formerly Entrezgene);Acc:374249]	0.576667	0.223333	2.56906	1.36124	0.0171813	0.0445191	yes	up	gga04350;;gga04060	TGF-beta signaling pathway;;Cytokine-cytokine receptor interaction
VEGF signaling pathway	ENSGALG00010007067	CASP3	caspase 3 [Source:NCBI gene (formerly Entrezgene);Acc:395476]	46.2733	139.557	0.320105	-1.64338	9.02e-86	7.71e-84	yes	down	gga04210;;gga05132;;gga04115;;gga05168;;gga04217;;gga05164;;gga04623;;gga04625;;gga04370;;gga04621;;gga04620;;gga04010;;gga04622	Apoptosis;;Salmonella infection;;p53 signaling pathway;;Herpes simplex virus 1 infection;;Necroptosis;;Influenza A;;Cytosolic DNA-sensing pathway;;C-type lectin receptor signaling pathway;;VEGF signaling pathway;;NOD-like receptor signaling pathway;;Toll-like receptor signaling pathway;;MAPK signaling pathway;;RIG-I-like receptor signaling pathway
	ENSGALG00010018602	MCTP2	multiple C2 and transmembrane domain containing 2 [Source:HGNC Symbol;Acc:HGNC:25636]	0.786667	2.59667	0.333394	-1.5847	2.63e-07	1.56e-06	yes	down	gga04540;;gga04020;;gga04310;;gga05164;;gga04912;;gga04270;;gga04070;;gga04916;;gga04150;;gga04370;;gga04012;;gga04010;;gga04510	Gap junction;;Calcium signaling pathway;;Wnt signaling pathway;;Influenza A;;GnRH signaling pathway;;Vascular smooth muscle contraction;;Phosphatidylinositol signaling system;;Melanogenesis;;mTOR signaling pathway;;VEGF signaling pathway;;ErbB signaling pathway;;MAPK signaling pathway;;Focal adhesion
	ENSGALG00010025334	RHOF	ras homolog family member F, filopodia associated [Source:NCBI gene (formerly Entrezgene);Acc:416848]	2.18	5.09	0.441457	-1.17965	1.68e-11	1.51e-10	yes	down	gga05132;;gga04310;;gga04144;;gga04350;;gga04270;;gga04530;;gga04810;;gga04150;;gga04625;;gga04370;;gga04621;;gga04520;;gga04010;;gga04510	Salmonella infection;;Wnt signaling pathway;;Endocytosis;;TGF-beta signaling pathway;;Vascular smooth muscle contraction;;Tight junction;;Regulation of actin cytoskeleton;;mTOR signaling pathway;;C-type lectin receptor signaling pathway;;VEGF signaling pathway;;NOD-like receptor signaling pathway;;Adherens junction;;MAPK signaling pathway;;Focal adhesion
	ENSGALG00010020568	PLA2G4F	phospholipase A2 group IVF [Source:HGNC Symbol;Acc:HGNC:27396]	0.166667	0.413333	0.402294	-1.31368	0.0369035	0.0863938	yes	down	gga00564;;gga00565;;gga00592;;gga00591;;gga00590;;gga04217;;gga04912;;gga04270;;gga04370;;gga04010	Glycerophospholipid metabolism;;Ether lipid metabolism;;alpha-Linolenic acid metabolism;;Linoleic acid metabolism;;Arachidonic acid metabolism;;Necroptosis;;GnRH signaling pathway;;Vascular smooth muscle contraction;;VEGF signaling pathway;;MAPK signaling pathway
	ENSGALG00010021038	PTGS2	prostaglandin-endoperoxide synthase 2 [Source:NCBI gene (formerly Entrezgene);Acc:396451]	5.05	54.82	0.0930171	-3.42636	0	0	yes	down	gga04625;;gga04145;;gga04370;;gga00590;;gga00983	C-type lectin receptor signaling pathway;;Phagosome;;VEGF signaling pathway;;Arachidonic acid metabolism;;Drug metabolism - other enzymes
	ENSGALG00010029297	SH2B2	SH2B adaptor protein 2 [Source:HGNC Symbol;Acc:HGNC:17381]	1.98333	4.63	0.430725	-1.21516	4.48e-13	4.55e-12	yes	down	gga04370;;gga04910;;gga04012;;gga04510	VEGF signaling pathway;;Insulin signaling pathway;;ErbB signaling pathway;;Focal adhesion
	ENSGALG00010012055	VEGFRKDRL	receptor protein-tyrosine kinase	0.156667	0.643333	0.235868	-2.08395	8.74e-07	4.88e-06	yes	down	gga04370;;gga04020;;gga04916;;gga04010;;gga04510	VEGF signaling pathway;;Calcium signaling pathway;;Melanogenesis;;MAPK signaling pathway;;Focal adhesion
	ENSGALG00010020444	PLA2G4E	cytosolic phospholipase A2 epsilon-like	0.233333	0.573333	0.399537	-1.3236	0.0252681	0.0621985	yes	down	gga00564;;gga00565;;gga00592;;gga00591;;gga00590;;gga04217;;gga04912;;gga04270;;gga04370;;gga04010	Glycerophospholipid metabolism;;Ether lipid metabolism;;alpha-Linolenic acid metabolism;;Linoleic acid metabolism;;Arachidonic acid metabolism;;Necroptosis;;GnRH signaling pathway;;Vascular smooth muscle contraction;;VEGF signaling pathway;;MAPK signaling pathway
Arachidonic acid metabolism	ENSGALG00010020568	PLA2G4F	phospholipase A2 group IVF [Source:HGNC Symbol;Acc:HGNC:27396]	0.166667	0.413333	0.402294	-1.31368	0.0369035	0.0863938	yes	down	gga00564;;gga00565;;gga00592;;gga00591;;gga00590;;gga04217;;gga04912;;gga04270;;gga04370;;gga04010	Glycerophospholipid metabolism;;Ether lipid metabolism;;alpha-Linolenic acid metabolism;;Linoleic acid metabolism;;Arachidonic acid metabolism;;Necroptosis;;GnRH signaling pathway;;Vascular smooth muscle contraction;;VEGF signaling pathway;;MAPK signaling pathway
	ENSGALG00010021038	PTGS2	prostaglandin-endoperoxide synthase 2 [Source:NCBI gene (formerly Entrezgene);Acc:396451]	5.05	54.82	0.0930171	-3.42636	0	0	yes	down	gga04625;;gga04145;;gga04370;;gga00590;;gga00983	C-type lectin receptor signaling pathway;;Phagosome;;VEGF signaling pathway;;Arachidonic acid metabolism;;Drug metabolism - other enzymes
	ENSGALG00010023818	ALOX5	arachidonate 5-lipoxygenase [Source:HGNC Symbol;Acc:HGNC:435]	4.91333	17.59	0.276305	-1.85567	1.95e-76	1.44e-74	yes	down	gga00590	Arachidonic acid metabolism
	ENSGALG00010020444	PLA2G4E	cytosolic phospholipase A2 epsilon-like	0.233333	0.573333	0.399537	-1.3236	0.0252681	0.0621985	yes	down	gga00564;;gga00565;;gga00592;;gga00591;;gga00590;;gga04217;;gga04912;;gga04270;;gga04370;;gga04010	Glycerophospholipid metabolism;;Ether lipid metabolism;;alpha-Linolenic acid metabolism;;Linoleic acid metabolism;;Arachidonic acid metabolism;;Necroptosis;;GnRH signaling pathway;;Vascular smooth muscle contraction;;VEGF signaling pathway;;MAPK signaling pathway
Calcium signaling pathway	ENSGALG00010012004	LGR5	leucine rich repeat containing G protein-coupled receptor 5 [Source:HGNC Symbol;Acc:HGNC:4504]	0.0933333	0.296667	0.312781	-1.67678	0.0269093	0.0656655	yes	down	gga04080;;gga04020;;gga04310	Neuroactive ligand-receptor interaction;;Calcium signaling pathway;;Wnt signaling pathway
	ENSGALG00010018602	MCTP2	multiple C2 and transmembrane domain containing 2 [Source:HGNC Symbol;Acc:HGNC:25636]	0.786667	2.59667	0.333394	-1.5847	2.63e-07	1.56e-06	yes	down	gga04540;;gga04020;;gga04310;;gga05164;;gga04912;;gga04270;;gga04070;;gga04916;;gga04150;;gga04370;;gga04012;;gga04010;;gga04510	Gap junction;;Calcium signaling pathway;;Wnt signaling pathway;;Influenza A;;GnRH signaling pathway;;Vascular smooth muscle contraction;;Phosphatidylinositol signaling system;;Melanogenesis;;mTOR signaling pathway;;VEGF signaling pathway;;ErbB signaling pathway;;MAPK signaling pathway;;Focal adhesion
	ENSGALG00010001448	GPR37	G protein-coupled receptor 37 [Source:NCBI gene (formerly Entrezgene);Acc:417748]	1.72667	4.34	0.397585	-1.33067	1.01e-12	9.96e-12	yes	down	gga04080;;gga04270;;gga04020;;gga04916	Neuroactive ligand-receptor interaction;;Vascular smooth muscle contraction;;Calcium signaling pathway;;Melanogenesis
	ENSGALG00010020438	HTR7	5-hydroxytryptamine (serotonin) receptor 7, adenylate cyclase-coupled [Source:NCBI gene (formerly Entrezgene);Acc:423794]	0.84	3.37667	0.244315	-2.03319	5.4e-09	3.85e-08	yes	down	gga04080;;gga04270;;gga04020;;gga04261	Neuroactive ligand-receptor interaction;;Vascular smooth muscle contraction;;Calcium signaling pathway;;Adrenergic signaling in cardiomyocytes
	ENSGALG00010025423	NGF	nerve growth factor [Source:NCBI gene (formerly Entrezgene);Acc:396466]	0.41	1.05	0.433437	-1.2061	0.00821329	0.0233282	yes	down	gga04210;;gga04020;;gga04010;;gga04060	Apoptosis;;Calcium signaling pathway;;MAPK signaling pathway;;Cytokine-cytokine receptor interaction
	ENSGALG00010029723	ADORA2B	adenosine A2b receptor [Source:NCBI gene (formerly Entrezgene);Acc:395971]	2.3	4.62333	0.494161	-1.01695	2.02e-07	1.22e-06	yes	down	gga04080;;gga04270;;gga04020;;gga04261	Neuroactive ligand-receptor interaction;;Vascular smooth muscle contraction;;Calcium signaling pathway;;Adrenergic signaling in cardiomyocytes
	ENSGALG00010001454	VEGFD	vascular endothelial growth factor D [Source:NCBI gene (formerly Entrezgene);Acc:395255]	0.926667	5.41	0.160296	-2.64119	1.41e-19	2.17e-18	yes	down	gga04020;;gga04010;;gga04510	Calcium signaling pathway;;MAPK signaling pathway;;Focal adhesion
	ENSGALG00010002320	lncRNA		0.52	1.88333	0.278999	-1.84167	0.0335925	0.0797673	yes	down	gga00230;;gga04020	Purine metabolism;;Calcium signaling pathway
	ENSGALG00010012982	DDR2	discoidin domain receptor tyrosine kinase 2 [Source:HGNC Symbol;Acc:HGNC:2731]	48.99	107.557	0.466861	-1.09893	1.23e-60	6.57e-59	yes	down	gga04210;;gga04020;;gga04010	Apoptosis;;Calcium signaling pathway;;MAPK signaling pathway
	ENSGALG00010014350	PTGER4	prostaglandin E receptor 4 [Source:NCBI gene (formerly Entrezgene);Acc:427183]	0.356667	0.103333	3.34566	1.74229	0.0265351	0.0648646	yes	up	gga04080;;gga04020	Neuroactive ligand-receptor interaction;;Calcium signaling pathway
	ENSGALG00010022833	HRH3	histamine receptor H3 [Source:HGNC Symbol;Acc:HGNC:5184]	0.476667	0.136667	3.41855	1.77339	0.0141258	0.0375483	yes	up	gga04080;;gga04020;;gga04810	Neuroactive ligand-receptor interaction;;Calcium signaling pathway;;Regulation of actin cytoskeleton
	ENSGALG00010018405	DCLK3	doublecortin like kinase 3 [Source:HGNC Symbol;Acc:HGNC:19005]	0.376667	0.113333	3.32835	1.73481	0.00839463	0.0237834	yes	up	gga04020	Calcium signaling pathway
	ENSGALG00010009054	RYR2	ryanodine receptor 2 [Source:HGNC Symbol;Acc:HGNC:10484]	0.106667	0.293333	0.35368	-1.49948	2.61e-05	0.000119379	yes	down	gga04210;;gga04540;;gga04218;;gga04912;;gga04270;;gga04261;;gga04260;;gga04625;;gga04070;;gga04371;;gga04020;;gga04621;;gga04114	Apoptosis;;Gap junction;;Cellular senescence;;GnRH signaling pathway;;Vascular smooth muscle contraction;;Adrenergic signaling in cardiomyocytes;;Cardiac muscle contraction;;C-type lectin receptor signaling pathway;;Phosphatidylinositol signaling system;;Apelin signaling pathway;;Calcium signaling pathway;;NOD-like receptor signaling pathway;;Oocyte meiosis
	ENSGALG00010010399	FGF18	fibroblast growth factor 18 [Source:NCBI gene (formerly Entrezgene);Acc:395453]	1	6.13	0.17111	-2.54701	1.04e-07	6.51e-07	yes	down	gga04020;;gga04010;;gga04810	Calcium signaling pathway;;MAPK signaling pathway;;Regulation of actin cytoskeleton
	ENSGALG00010017901	HTR7L	5-hydroxytryptamine receptor 7 like [Source:NCBI gene (formerly Entrezgene);Acc:422942]	1.08667	0.53	2.02905	1.02081	0.0248219	0.0611961	yes	up	gga04080;;gga04270;;gga04020;;gga04261	Neuroactive ligand-receptor interaction;;Vascular smooth muscle contraction;;Calcium signaling pathway;;Adrenergic signaling in cardiomyocytes
	ENSGALG00010012055	VEGFRKDRL	receptor protein-tyrosine kinase	0.156667	0.643333	0.235868	-2.08395	8.74e-07	4.88e-06	yes	down	gga04370;;gga04020;;gga04916;;gga04010;;gga04510	VEGF signaling pathway;;Calcium signaling pathway;;Melanogenesis;;MAPK signaling pathway;;Focal adhesion
	ENSGALG00010025480	FGF19	fibroblast growth factor 19 [Source:NCBI gene (formerly Entrezgene);Acc:395394]	0	0.446667	0.0194465	-5.68434	9.33e-05	0.000389154	yes	down	gga04020;;gga04010;;gga04810	Calcium signaling pathway;;MAPK signaling pathway;;Regulation of actin cytoskeleton
mTOR signaling pathway	ENSGALG00010012125	RNF152	ring finger protein 152 [Source:NCBI gene (formerly Entrezgene);Acc:420909]	0.01	0.0666667	0.120247	-3.05592	0.0101062	0.0279646	yes	down	gga04060;;gga04120;;gga04150	Cytokine-cytokine receptor interaction;;Ubiquitin mediated proteolysis;;mTOR signaling pathway
	ENSGALG00010008444	SLC7A11	solute carrier family 7 member 11 [Source:HGNC Symbol;Acc:HGNC:11059]	0.86	37.4233	0.0227485	-5.45809	1.47e-287	6.49e-285	yes	down	gga04216;;gga04150	Ferroptosis;;mTOR signaling pathway
	ENSGALG00010021509	DDIT4	DNA damage inducible transcript 4 [Source:HGNC Symbol;Acc:HGNC:24944]	40.7967	132.927	0.305909	-1.70883	9.04e-128	1.34e-125	yes	down	gga04140;;gga04150	Autophagy - animal;;mTOR signaling pathway
	ENSGALG00010016875	SESN2	sestrin 2 [Source:HGNC Symbol;Acc:HGNC:20746]	3.59667	31.6133	0.113529	-3.13887	3.58e-191	8.27e-189	yes	down	gga04115;;gga04150	p53 signaling pathway;;mTOR signaling pathway
	ENSGALG00010018602	MCTP2	multiple C2 and transmembrane domain containing 2 [Source:HGNC Symbol;Acc:HGNC:25636]	0.786667	2.59667	0.333394	-1.5847	2.63e-07	1.56e-06	yes	down	gga04540;;gga04020;;gga04310;;gga05164;;gga04912;;gga04270;;gga04070;;gga04916;;gga04150;;gga04370;;gga04012;;gga04010;;gga04510	Gap junction;;Calcium signaling pathway;;Wnt signaling pathway;;Influenza A;;GnRH signaling pathway;;Vascular smooth muscle contraction;;Phosphatidylinositol signaling system;;Melanogenesis;;mTOR signaling pathway;;VEGF signaling pathway;;ErbB signaling pathway;;MAPK signaling pathway;;Focal adhesion
	ENSGALG00010025334	RHOF	ras homolog family member F, filopodia associated [Source:NCBI gene (formerly Entrezgene);Acc:416848]	2.18	5.09	0.441457	-1.17965	1.68e-11	1.51e-10	yes	down	gga05132;;gga04310;;gga04144;;gga04350;;gga04270;;gga04530;;gga04810;;gga04150;;gga04625;;gga04370;;gga04621;;gga04520;;gga04010;;gga04510	Salmonella infection;;Wnt signaling pathway;;Endocytosis;;TGF-beta signaling pathway;;Vascular smooth muscle contraction;;Tight junction;;Regulation of actin cytoskeleton;;mTOR signaling pathway;;C-type lectin receptor signaling pathway;;VEGF signaling pathway;;NOD-like receptor signaling pathway;;Adherens junction;;MAPK signaling pathway;;Focal adhesion
	ENSGALG00010001305	WNT16	Wnt family member 16 [Source:HGNC Symbol;Acc:HGNC:16267]	0.53	0.233333	2.25989	1.17625	0.0367945	0.0861959	yes	up	gga04150;;gga04916;;gga04310	mTOR signaling pathway;;Melanogenesis;;Wnt signaling pathway
	ENSGALG00010025753	SORL1	sortilin related receptor 1 [Source:NCBI gene (formerly Entrezgene);Acc:395998]	2.53667	6.51333	0.383819	-1.3815	8.08e-45	3.15e-43	yes	down	gga04310;;gga04142;;gga04150	Wnt signaling pathway;;Lysosome;;mTOR signaling pathway
	ENSGALG00010010461	SLC7A5	solute carrier family 7 member 5 [Source:NCBI gene (formerly Entrezgene);Acc:415832]	19.2667	175.337	0.0957097	-3.38519	0	0	yes	down	gga04216;;gga04150	Ferroptosis;;mTOR signaling pathway
FoxO signaling pathway	ENSGALG00010001144	CDKN2B	cyclin dependent kinase inhibitor 2B [Source:NCBI gene (formerly Entrezgene);Acc:395076]	8.77333	21.5733	0.479785	-1.05954	4e-18	5.76e-17	yes	down	gga04218;;gga04350;;gga04110;;gga04068	Cellular senescence;;TGF-beta signaling pathway;;Cell cycle;;FoxO signaling pathway
	ENSGALG00010027941	KLF2	Kruppel like factor 2 [Source:NCBI gene (formerly Entrezgene);Acc:420148]	13.8667	36.58	0.3797	-1.39707	5.39e-55	2.55e-53	yes	down	gga04371;;gga04068	Apelin signaling pathway;;FoxO signaling pathway
