# Supplementary material for: Gallic acid antagonizes deoxynivalenol toxicity by inhibiting DON-induced ferroptosis
Source: NPJ Sci Food. 2026 Mar 5;10:127. doi: 10.1038/s41538-026-00782-y (PMC13076626; doi:10.1038/s41538-026-00782-y)
Supplement: Supplementary file 4 — Table S4. KEGG Signaling Pathways [file 41538_2026_782_MOESM4_ESM.xlsx]

## Sheet: GA vs DON.KEGG enrich
Table S4. KEGG Signaling Pathways Altered by GA and DON Co-Treatment
Number	Pathway ID	Description	Database	Ratio_in_study	Ratio_in_pop	Rich Factor	Pvalue	Padjust	Gene IDs	Hyperlink	First Category	Second Category
2	gga00232	Caffeine metabolism	KEGG PATHWAY	2/337	7/15916	0.285714	0.00874914	0.402461	ENSGALG00010007432|ENSGALG00010007465	http://www.genome.jp/kegg-bin/show_pathway?map=gga00232&multi_query=gga:415809+yellow,red%0d%0agga:420876+yellow%0dgga:100858576+yellow%0dgga:396537+yellow,red%0d%0agga:396025+yellow%0dgga:419599+yellow%0dgga:415811+yellow,red%0d%0agga:396283+yellow,red%0d%0agga:424072+yellow%0dgga:424071+yellow%0d	Metabolism	Biosynthesis of other secondary metabolites
9	gga03030	DNA replication	KEGG PATHWAY	9/337	58/15916	0.155172	3.28e-06	0.000453207	ENSGALG00010023065|ENSGALG00010008422|ENSGALG00010007916|ENSGALG00010013069|ENSGALG00010023786|ENSGALG00010015126|ENSGALG00010022162|ENSGALG00010005430|ENSGALG00010028179	http://www.genome.jp/kegg-bin/show_pathway?map=gga03030&multi_query=gga:769677+yellow,blue%0d%0agga:418058+yellow,pink%0d%0agga:396287+yellow,blue%0d%0agga:428623+yellow%0dgga:770781+yellow%0dgga:428830+yellow%0dgga:428831+yellow%0dgga:418593+yellow%0dgga:418455+yellow%0dgga:100859431+yellow%0dgga:107053361+yellow%0dgga:428222+yellow%0dgga:429086+yellow%0dgga:396199+yellow%0dgga:418764+yellow%0dg…	Genetic Information Processing	Replication and repair
1	gga00524	Neomycin, kanamycin and gentamicin biosynthesis	KEGG PATHWAY	1/337	7/15916	0.142857	0.139151	0.518995	ENSGALG00010023229	http://www.genome.jp/kegg-bin/show_pathway?map=gga00524&multi_query=gga:426920+yellow%0dgga:423716+yellow%0dgga:424248+yellow%0dgga:768996+yellow%0dgga:421801+yellow%0dgga:100859755+yellow%0dgga:423698+yellow%0dgga:107054984+yellow%0dgga:107054521+yellow%0dgga:420931+yellow%0dgga:416940+yellow%0dgga:374044+yellow,red%0d%0agga:419432+yellow%0dgga:420749+yellow%0dgga:107057377+yellow%0dgga:395101+y…	Metabolism	Biosynthesis of other secondary metabolites
4	gga02010	ABC transporters	KEGG PATHWAY	4/337	45/15916	0.0888889	0.0148708	0.293166	ENSGALG00010014122|ENSGALG00010024309|ENSGALG00010011949|ENSGALG00010011104	http://www.genome.jp/kegg-bin/show_pathway?map=gga02010&multi_query=gga:423349+yellow%0dgga:107055991+yellow%0dgga:423828+yellow,red%0d%0agga:423829+yellow%0dgga:416835+yellow%0dgga:416834+yellow,red%0d%0agga:420876+yellow%0dgga:418534+yellow,red%0d%0agga:417694+yellow%0dgga:419640+yellow%0dgga:426038+yellow%0dgga:421401+yellow,red%0d%0agga:421402+yellow,red%0d%0agga:421403+yellow%0dgga:416600+ye…	Environmental Information Processing	Membrane transport
2	gga00670	One carbon pool by folate	KEGG PATHWAY	2/337	23/15916	0.0869565	0.0844975	0.466426	ENSGALG00010003884|ENSGALG00010019001	http://www.genome.jp/kegg-bin/show_pathway?map=gga00670&multi_query=gga:418079+yellow%0dgga:418078+yellow,red%0d%0agga:419467+yellow,red%0d%0agga:395389+yellow%0dgga:425261+yellow%0dgga:420876+yellow%0dgga:415683+yellow%0dgga:416370+yellow%0dgga:771459+yellow%0dgga:415533+yellow%0dgga:420818+yellow,red%0d%0agga:427977+yellow%0dgga:428812+yellow,red%0d%0agga:428813+yellow,red%0d%0agga:427315+yello…	Metabolism	Metabolism of cofactors and vitamins
3	gga00534	Glycosaminoglycan biosynthesis - heparan sulfate / heparin	KEGG PATHWAY	3/337	36/15916	0.0833333	0.0401577	0.369451	ENSGALG00010010871|ENSGALG00010015132|ENSGALG00010017305	http://www.genome.jp/kegg-bin/show_pathway?map=gga00534&multi_query=gga:422686+yellow,red%0d%0agga:414780+yellow,pink%0d%0agga:416583+yellow%0dgga:416581+yellow%0dgga:419897+yellow%0dgga:423738+yellow,red%0d%0agga:423739+yellow%0dgga:396122+yellow%0dgga:424930+yellow%0dgga:423822+yellow,red%0d%0agga:428185+yellow%0dgga:418785+yellow%0dgga:374033+yellow%0dgga:395816+yellow%0dgga:428621+yellow,red%…	Metabolism	Glycan biosynthesis and metabolism
2	gga03450	Non-homologous end-joining	KEGG PATHWAY	2/337	24/15916	0.0833333	0.0909339	0.482649	ENSGALG00010008422|ENSGALG00010023786	http://www.genome.jp/kegg-bin/show_pathway?map=gga03450&multi_query=gga:423902+yellow%0dgga:101750033+yellow%0dgga:386571+yellow%0dgga:101751605+yellow%0dgga:769677+yellow,blue%0d%0agga:420876+yellow%0dgga:416330+yellow%0dgga:100857877+yellow%0dgga:423822+yellow%0dgga:430764+yellow%0dgga:417530+yellow%0dgga:418455+yellow%0dgga:428818+yellow%0dgga:424777+yellow%0dgga:418968+yellow%0dgga:428816+yel…	Genetic Information Processing	Replication and repair
3	gga00603	Glycosphingolipid biosynthesis - globo and isoglobo series	KEGG PATHWAY	3/337	38/15916	0.0789474	0.0460181	0.373559	ENSGALG00010002747|ENSGALG00010017751|ENSGALG00010015174	http://www.genome.jp/kegg-bin/show_pathway?map=gga00603&multi_query=gga:418198+yellow%0dgga:415683+yellow%0dgga:415578+yellow%0dgga:770780+yellow%0dgga:424960+yellow%0dgga:427204+yellow%0dgga:427203+yellow%0dgga:424357+yellow%0dgga:424353+yellow%0dgga:101748488+yellow%0dgga:414796+yellow,blue%0d%0agga:414797+yellow%0dgga:101749876+yellow%0dgga:771133+yellow%0dgga:426855+yellow%0dgga:418224+yellow…	Metabolism	Glycan biosynthesis and metabolism
4	gga00591	Linoleic acid metabolism	KEGG PATHWAY	4/337	53/15916	0.0754717	0.025645	0.442376	ENSGALG00010020568|ENSGALG00010020250|ENSGALG00010020478|ENSGALG00010010061	http://www.genome.jp/kegg-bin/show_pathway?map=gga00591&multi_query=gga:396451+yellow%0dgga:100858007+yellow,red%0d%0agga:396327+yellow%0dgga:429406+yellow%0dgga:374031+yellow%0dgga:423229+yellow,red%0d%0agga:423226+yellow,red%0d%0agga:423227+yellow,red%0d%0agga:408183+yellow%0dgga:416425+yellow%0dgga:416426+yellow%0dgga:417494+yellow%0dgga:423451+yellow%0dgga:423450+yellow%0dgga:416981+yellow%0d…	Metabolism	Lipid metabolism
2	gga00220	Arginine biosynthesis	KEGG PATHWAY	2/337	27/15916	0.0740741	0.111038	0.510776	ENSGALG00010023612|ENSGALG00010010014	http://www.genome.jp/kegg-bin/show_pathway?map=gga00220&multi_query=gga:769654+yellow%0dgga:771221+yellow%0dgga:428994+yellow%0dgga:423613+yellow%0dgga:421012+yellow%0dgga:396022+yellow%0dgga:374263+yellow%0dgga:424043+yellow%0dgga:427772+yellow%0dgga:423777+yellow%0dgga:426448+yellow%0dgga:424517+yellow%0dgga:424044+yellow%0dgga:417202+yellow%0dgga:772201+yellow%0dgga:417478+yellow%0dgga:415746+…	Metabolism	Amino acid metabolism
2	gga00531	Glycosaminoglycan degradation	KEGG PATHWAY	2/337	28/15916	0.0714286	0.117977	0.493358	ENSGALG00010004297|ENSGALG00010027641	http://www.genome.jp/kegg-bin/show_pathway?map=gga00531&multi_query=gga:100859903+yellow,blue%0d%0agga:374175+yellow%0dgga:416369+yellow%0dgga:415948+yellow%0dgga:419897+yellow%0dgga:420876+yellow%0dgga:428975+yellow%0dgga:429037+yellow%0dgga:422688+yellow%0dgga:422081+yellow%0dgga:771459+yellow,red%0d%0agga:422082+yellow%0dgga:429879+yellow%0dgga:427116+yellow,red%0d%0agga:415908+yellow,blue%0d%…	Metabolism	Glycan biosynthesis and metabolism
4	gga00601	Glycosphingolipid biosynthesis - lacto and neolacto series	KEGG PATHWAY	4/337	57/15916	0.0701754	0.032416	0.372784	ENSGALG00010010871|ENSGALG00010002747|ENSGALG00010015132|ENSGALG00010017751	http://www.genome.jp/kegg-bin/show_pathway?map=gga00601&multi_query=gga:418198+yellow%0dgga:396121+yellow%0dgga:396122+yellow%0dgga:415683+yellow%0dgga:408180+yellow%0dgga:427492+yellow,pink%0d%0agga:424960+yellow%0dgga:424961+yellow%0dgga:427206+yellow%0dgga:427207+yellow,pink%0d%0agga:424357+yellow%0dgga:424353+yellow%0dgga:416860+yellow%0dgga:414796+yellow%0dgga:414797+yellow%0dgga:101749876+y…	Metabolism	Glycan biosynthesis and metabolism
4	gga00512	Mucin type O-glycan biosynthesis	KEGG PATHWAY	4/337	57/15916	0.0701754	0.032416	0.372784	ENSGALG00010010871|ENSGALG00010015132|ENSGALG00010017751|ENSGALG00010015174	http://www.genome.jp/kegg-bin/show_pathway?map=gga00512&multi_query=gga:424324+yellow%0dgga:420955+yellow%0dgga:396121+yellow%0dgga:396122+yellow%0dgga:420956+yellow%0dgga:415683+yellow%0dgga:426039+yellow%0dgga:427492+yellow,pink%0d%0agga:424960+yellow%0dgga:427206+yellow%0dgga:427207+yellow,pink%0d%0agga:420576+yellow%0dgga:424353+yellow%0dgga:416860+yellow%0dgga:414796+yellow,blue%0d%0agga:414…	Metabolism	Glycan biosynthesis and metabolism
3	gga00592	alpha-Linolenic acid metabolism	KEGG PATHWAY	3/337	43/15916	0.0697674	0.0623859	0.430462	ENSGALG00010020568|ENSGALG00010020478|ENSGALG00010020250	http://www.genome.jp/kegg-bin/show_pathway?map=gga00592&multi_query=gga:396451+yellow%0dgga:396327+yellow%0dgga:415687+yellow%0dgga:100857155+yellow%0dgga:374031+yellow%0dgga:417366+yellow%0dgga:423229+yellow,red%0d%0agga:423226+yellow,red%0d%0agga:423227+yellow,red%0d%0agga:423225+yellow,red%0d%0agga:416425+yellow%0dgga:416426+yellow%0dgga:107055404+yellow%0dgga:417494+yellow%0dgga:416981+yellow…	Metabolism	Lipid metabolism
2	gga00604	Glycosphingolipid biosynthesis - ganglio series	KEGG PATHWAY	2/337	29/15916	0.0689655	0.125021	0.507437	ENSGALG00010017751|ENSGALG00010015174	http://www.genome.jp/kegg-bin/show_pathway?map=gga00604&multi_query=gga:429038+yellow%0dgga:418198+yellow%0dgga:424572+yellow,blue%0d%0agga:100857910+yellow%0dgga:374155+yellow%0dgga:425243+yellow,blue%0d%0agga:418378+yellow%0dgga:403122+yellow,blue%0d%0agga:396168+yellow,blue%0d%0agga:396169+yellow,blue%0d%0agga:395138+yellow,blue%0d%0agga:395139+yellow,blue%0d%0agga:404746+yellow,blue%0d%0agga:…	Metabolism	Glycan biosynthesis and metabolism
6	gga00983	Drug metabolism - other enzymes	KEGG PATHWAY	6/337	93/15916	0.0645161	0.0140851	0.323958	ENSGALG00010000621|ENSGALG00010010494|ENSGALG00010007432|ENSGALG00010007465|ENSGALG00010029331|ENSGALG00010002462	http://www.genome.jp/kegg-bin/show_pathway?map=gga00983&multi_query=gga:396322+yellow%0dgga:396451+yellow%0dgga:424326+yellow,blue%0d%0agga:420922+yellow%0dgga:425029+yellow%0dgga:427100+yellow%0dgga:395915+yellow%0dgga:395916+yellow%0dgga:374033+yellow%0dgga:107050492+yellow%0dgga:396283+yellow,red%0d%0agga:414896+yellow%0dgga:414895+yellow%0dgga:395155+yellow%0dgga:395157+yellow%0dgga:417164+ye…	Metabolism	Xenobiotics biodegradation and metabolism
3	gga00051	Fructose and mannose metabolism	KEGG PATHWAY	3/337	47/15916	0.0638298	0.0771533	0.483961	ENSGALG00010023229|ENSGALG00010005583|ENSGALG00010013290	http://www.genome.jp/kegg-bin/show_pathway?map=gga00051&multi_query=gga:415924+yellow%0dgga:421801+yellow%0dgga:424600+yellow%0dgga:425137+yellow,red%0d%0agga:424599+yellow,red%0d%0agga:423025+yellow%0dgga:395492+yellow,red%0d%0agga:417990+yellow%0dgga:423698+yellow%0dgga:418169+yellow,red%0d%0agga:107054521+yellow%0dgga:420121+yellow%0dgga:107057377+yellow%0dgga:426183+yellow%0dgga:395217+yellow…	Metabolism	Carbohydrate metabolism
7	gga00830	Retinol metabolism	KEGG PATHWAY	7/337	111/15916	0.0630631	0.00932064	0.321562	ENSGALG00010015154|ENSGALG00010007880|ENSGALG00010024175|ENSGALG00010019001|ENSGALG00010024166|ENSGALG00010021194|ENSGALG00010006035	http://www.genome.jp/kegg-bin/show_pathway?map=gga00830&multi_query=gga:421130+yellow%0dgga:421131+yellow%0dgga:419467+yellow,red%0d%0agga:374138+yellow%0dgga:395700+yellow,red%0d%0agga:422049+yellow%0dgga:100858361+yellow,red%0d%0agga:429406+yellow%0dgga:374033+yellow%0dgga:100858007+yellow%0dgga:428832+yellow,red%0d%0agga:408183+yellow%0dgga:420818+yellow,red%0d%0agga:420819+yellow%0dgga:771186…	Metabolism	Metabolism of cofactors and vitamins
3	gga00120	Primary bile acid biosynthesis	KEGG PATHWAY	3/337	48/15916	0.0625	0.0810642	0.466119	ENSGALG00010015154|ENSGALG00010021194|ENSGALG00010013290	http://www.genome.jp/kegg-bin/show_pathway?map=gga00120&multi_query=gga:421130+yellow%0dgga:374138+yellow%0dgga:422423+yellow%0dgga:421136+yellow%0dgga:429406+yellow%0dgga:422424+yellow%0dgga:417366+yellow%0dgga:428832+yellow,red%0d%0agga:425137+yellow,red%0d%0agga:423222+yellow%0dgga:424599+yellow,red%0d%0agga:422588+yellow%0dgga:423451+yellow%0dgga:423450+yellow,blue%0d%0agga:422869+yellow%0dgg…	Metabolism	Lipid metabolism
1	gga00130	Ubiquinone and other terpenoid-quinone biosynthesis	KEGG PATHWAY	1/337	16/15916	0.0625	0.290064	0.656209	ENSGALG00010023612	http://www.genome.jp/kegg-bin/show_pathway?map=gga00130&multi_query=gga:416853+yellow%0dgga:416852+yellow%0dgga:101748258+yellow%0dgga:415867+yellow%0dgga:415748+yellow,red%0d%0agga:424517+yellow%0dgga:424518+yellow%0dgga:417202+yellow%0dgga:417201+yellow%0dgga:415746+yellow%0dgga:415885+yellow%0dgga:415884+yellow,red%0d%0agga:107050147+yellow%0dgga:424594+yellow%0dgga:100858984+yellow%0dgga:4258…	Metabolism	Metabolism of cofactors and vitamins
17	gga04110	Cell cycle	KEGG PATHWAY	17/337	279/15916	0.0609319	9.83e-05	0.00677949	ENSGALG00010016884|ENSGALG00010024438|ENSGALG00010025734|ENSGALG00010007916|ENSGALG00010023052|ENSGALG00010022098|ENSGALG00010013538|ENSGALG00010007887|ENSGALG00010024146|ENSGALG00010021036|ENSGALG00010022055|ENSGALG00010015126|ENSGALG00010024548|ENSGALG00010005244|ENSGALG00010012428|ENSGALG00010005430|ENSGALG00010028179	http://www.genome.jp/kegg-bin/show_pathway?map=gga04110&multi_query=gga:419187+yellow,blue%0d%0agga:112530287+yellow%0dgga:415840+yellow%0dgga:431576+yellow%0dgga:396126+yellow%0dgga:396513+yellow%0dgga:396040+yellow,blue%0d%0agga:396515+yellow%0dgga:395281+yellow%0dgga:396516+yellow%0dgga:427327+yellow%0dgga:395326+yellow%0dgga:396049+yellow%0dgga:424070+yellow%0dgga:422422+yellow%0dgga:395491+y…	Cellular Processes	Cell growth and death
4	gga00630	Glyoxylate and dicarboxylate metabolism	KEGG PATHWAY	4/337	68/15916	0.0588235	0.0559513	0.406383	ENSGALG00010017967|ENSGALG00010008100|ENSGALG00010012973|ENSGALG00010010014	http://www.genome.jp/kegg-bin/show_pathway?map=gga00630&multi_query=gga:416783+yellow%0dgga:415683+yellow%0dgga:425735+yellow%0dgga:420811+yellow%0dgga:427490+yellow%0dgga:395208+yellow%0dgga:417991+yellow%0dgga:416782+yellow%0dgga:417656+yellow%0dgga:395719+yellow%0dgga:424357+yellow%0dgga:423896+yellow%0dgga:423955+yellow%0dgga:768706+yellow%0dgga:396550+yellow%0dgga:426992+yellow,blue%0d%0agga…	Metabolism	Carbohydrate metabolism
2	gga00533	Glycosaminoglycan biosynthesis - keratan sulfate	KEGG PATHWAY	2/337	36/15916	0.0555556	0.176675	0.530024	ENSGALG00010017751|ENSGALG00010015174	http://www.genome.jp/kegg-bin/show_pathway?map=gga00533&multi_query=gga:424576+yellow%0dgga:424572+yellow,blue%0d%0agga:100857910+yellow%0dgga:420876+yellow,pink%0d%0agga:396121+yellow%0dgga:396122+yellow%0dgga:425243+yellow,blue%0d%0agga:418378+yellow%0dgga:428185+yellow%0dgga:404746+yellow,blue%0d%0agga:424772+yellow%0dgga:396168+yellow,blue%0d%0agga:396169+yellow,blue%0d%0agga:395138+yellow,bl…	Metabolism	Glycan biosynthesis and metabolism
1	gga00400	Phenylalanine, tyrosine and tryptophan biosynthesis	KEGG PATHWAY	1/337	18/15916	0.0555556	0.31984	0.668756	ENSGALG00010023612	http://www.genome.jp/kegg-bin/show_pathway?map=gga00400&multi_query=gga:422934+yellow%0dgga:396533+yellow%0dgga:415748+yellow,red%0d%0agga:424517+yellow%0dgga:424518+yellow%0dgga:417202+yellow%0dgga:417201+yellow%0dgga:415746+yellow%0dgga:396145+yellow%0dgga:417039+yellow%0dgga:395592+yellow%0dgga:415884+yellow,red%0d%0agga:101751434+yellow%0dgga:395799+yellow%0dgga:425859+yellow%0dgga:419572+yel…	Metabolism	Amino acid metabolism
4	gga00270	Cysteine and methionine metabolism	KEGG PATHWAY	4/337	73/15916	0.0547945	0.0690161	0.453535	ENSGALG00010008100|ENSGALG00010023612|ENSGALG00010013338|ENSGALG00010019032	http://www.genome.jp/kegg-bin/show_pathway?map=gga00270&multi_query=gga:416709+yellow,blue%0d%0agga:425735+yellow%0dgga:420811+yellow%0dgga:424517+yellow%0dgga:417202+yellow%0dgga:417201+yellow%0dgga:423628+yellow,red%0d%0agga:426468+yellow%0dgga:373976+yellow%0dgga:418602+yellow%0dgga:423359+yellow%0dgga:423958+yellow,red%0d%0agga:100857765+yellow%0dgga:419571+yellow%0dgga:423833+yellow%0dgga:42…	Metabolism	Amino acid metabolism
4	gga00650	Butanoate metabolism	KEGG PATHWAY	4/337	76/15916	0.0526316	0.0775435	0.465261	ENSGALG00010017967|ENSGALG00010000247|ENSGALG00010024166|ENSGALG00010024175	http://www.genome.jp/kegg-bin/show_pathway?map=gga00650&multi_query=gga:101751887+yellow%0dgga:419467+yellow%0dgga:416970+yellow%0dgga:420689+yellow%0dgga:100858361+yellow,red%0d%0agga:395347+yellow%0dgga:770828+yellow%0dgga:420818+yellow%0dgga:420819+yellow%0dgga:770193+yellow%0dgga:421842+yellow%0dgga:422869+yellow%0dgga:417015+yellow,red%0d%0agga:429086+yellow,red%0d%0agga:772119+yellow%0dgga:…	Metabolism	Carbohydrate metabolism
5	gga04744	Phototransduction	KEGG PATHWAY	5/337	97/15916	0.0515464	0.0551001	0.422434	ENSGALG00010007405|ENSGALG00010015386|ENSGALG00010023920|ENSGALG00010002251|ENSGALG00010013082	http://www.genome.jp/kegg-bin/show_pathway?map=gga04744&multi_query=gga:417968+yellow%0dgga:417969+yellow%0dgga:396454+yellow%0dgga:416973+yellow%0dgga:424324+yellow%0dgga:396067+yellow%0dgga:424753+yellow%0dgga:396459+yellow%0dgga:769469+yellow,blue%0d%0agga:100996929+yellow%0dgga:423619+yellow%0dgga:414885+yellow%0dgga:423518+yellow,pink%0d%0agga:396284+yellow%0dgga:417209+yellow,blue%0d%0agga:…	Organismal Systems	Sensory system
2	gga00100	Steroid biosynthesis	KEGG PATHWAY	2/337	40/15916	0.05	0.207478	0.550616	ENSGALG00010015154|ENSGALG00010021194	http://www.genome.jp/kegg-bin/show_pathway?map=gga00100&multi_query=gga:100858007+yellow%0dgga:422423+yellow%0dgga:421136+yellow%0dgga:396329+yellow%0dgga:396285+yellow%0dgga:422424+yellow%0dgga:428832+yellow,red%0d%0agga:408183+yellow%0dgga:417164+yellow%0dgga:417165+yellow%0dgga:423450+yellow,blue%0d%0agga:112530469+yellow%0dgga:427657+yellow,pink%0d%0agga:771974+yellow,blue%0d%0agga:395410+yel…	Metabolism	Lipid metabolism
4	gga04216	Ferroptosis	KEGG PATHWAY	4/337	82/15916	0.0487805	0.0960861	0.473567	ENSGALG00010015155|ENSGALG00010005345|ENSGALG00010008444|ENSGALG00010010868	http://www.genome.jp/kegg-bin/show_pathway?map=gga04216&multi_query=gga:415494+yellow%0dgga:418058+yellow,pink%0d%0agga:429156+yellow%0dgga:423616+yellow%0dgga:396127+yellow%0dgga:396287+yellow%0dgga:107051468+yellow%0dgga:422257+yellow,blue%0d%0agga:422258+yellow%0dgga:427326+yellow%0dgga:424048+yellow,red%0d%0agga:427581+yellow%0dgga:426469+yellow%0dgga:427559+yellow%0dgga:373971+yellow%0dgga:4…	Cellular Processes	Cell growth and death
2	gga00532	Glycosaminoglycan biosynthesis - chondroitin sulfate / dermatan sulfate	KEGG PATHWAY	2/337	41/15916	0.0487805	0.21527	0.540131	ENSGALG00010010871|ENSGALG00010015132	http://www.genome.jp/kegg-bin/show_pathway?map=gga00532&multi_query=gga:769263+yellow%0dgga:396121+yellow%0dgga:396122+yellow%0dgga:426038+yellow%0dgga:426039+yellow%0dgga:425978+yellow%0dgga:428834+yellow%0dgga:770193+yellow%0dgga:427492+yellow,pink%0d%0agga:424960+yellow%0dgga:395206+yellow%0dgga:427207+yellow,pink%0d%0agga:395410+yellow%0dgga:768809+yellow%0dgga:429123+yellow%0dgga:101750419+y…	Metabolism	Glycan biosynthesis and metabolism
3	gga03440	Homologous recombination	KEGG PATHWAY	3/337	63/15916	0.047619	0.148762	0.513228	ENSGALG00010024722|ENSGALG00010023052|ENSGALG00010011923	http://www.genome.jp/kegg-bin/show_pathway?map=gga03440&multi_query=gga:768898+yellow%0dgga:415845+yellow,blue%0d%0agga:100858001+yellow%0dgga:418192+yellow%0dgga:416704+yellow%0dgga:100857877+yellow%0dgga:395915+yellow%0dgga:395916+yellow%0dgga:422505+yellow%0dgga:423750+yellow%0dgga:396040+yellow,blue%0d%0agga:428832+yellow%0dgga:425979+yellow%0dgga:420441+yellow%0dgga:426764+yellow%0dgga:41557…	Genetic Information Processing	Replication and repair
3	gga00260	Glycine, serine and threonine metabolism	KEGG PATHWAY	3/337	64/15916	0.046875	0.153788	0.505304	ENSGALG00010019032|ENSGALG00010012973|ENSGALG00010008100	http://www.genome.jp/kegg-bin/show_pathway?map=gga00260&multi_query=gga:416709+yellow,blue%0d%0agga:420953+yellow%0dgga:425735+yellow%0dgga:420811+yellow%0dgga:420818+yellow%0dgga:395208+yellow%0dgga:416783+yellow%0dgga:416782+yellow%0dgga:423958+yellow,red%0d%0agga:100857765+yellow%0dgga:419571+yellow%0dgga:770953+yellow%0dgga:422452+yellow%0dgga:415683+yellow%0dgga:417560+yellow%0dgga:423345+ye…	Metabolism	Amino acid metabolism
4	gga00010	Glycolysis / Gluconeogenesis	KEGG PATHWAY	4/337	87/15916	0.045977	0.112974	0.502919	ENSGALG00010017967|ENSGALG00010023229|ENSGALG00010005583|ENSGALG00010006035	http://www.genome.jp/kegg-bin/show_pathway?map=gga00010&multi_query=gga:419467+yellow%0dgga:396457+yellow%0dgga:396458+yellow%0dgga:427308+yellow%0dgga:424600+yellow%0dgga:425137+yellow%0dgga:420818+yellow%0dgga:420819+yellow%0dgga:424599+yellow%0dgga:421849+yellow%0dgga:395492+yellow,red%0d%0agga:416783+yellow%0dgga:416782+yellow%0dgga:423698+yellow%0dgga:423358+yellow%0dgga:424357+yellow%0dgga:…	Metabolism	Carbohydrate metabolism
8	gga04115	p53 signaling pathway	KEGG PATHWAY	8/337	174/15916	0.045977	0.0320808	0.402468	ENSGALG00010026154|ENSGALG00010016884|ENSGALG00010002462|ENSGALG00010012428|ENSGALG00010014244|ENSGALG00010001818|ENSGALG00010024887|ENSGALG00010024146	http://www.genome.jp/kegg-bin/show_pathway?map=gga04115&multi_query=gga:416772+yellow%0dgga:415840+yellow%0dgga:404299+yellow%0dgga:395284+yellow,red%0d%0agga:395858+yellow%0dgga:418850+yellow%0dgga:395857+yellow,red%0d%0agga:419396+yellow%0dgga:395657+yellow%0dgga:107049249+yellow%0dgga:416605+yellow%0dgga:395658+yellow%0dgga:422690+yellow%0dgga:429148+yellow%0dgga:100857877+yellow%0dgga:422513+…	Cellular Processes	Cell growth and death
4	gga00240	Pyrimidine metabolism	KEGG PATHWAY	4/337	87/15916	0.045977	0.112974	0.502919	ENSGALG00010000621|ENSGALG00010029331|ENSGALG00010002462|ENSGALG00010003884	http://www.genome.jp/kegg-bin/show_pathway?map=gga00240&multi_query=gga:424326+yellow,blue%0d%0agga:416708+yellow%0dgga:423826+yellow%0dgga:416706+yellow%0dgga:395915+yellow%0dgga:395916+yellow%0dgga:396286+yellow%0dgga:421763+yellow%0dgga:395155+yellow%0dgga:419675+yellow%0dgga:419676+yellow%0dgga:427551+yellow%0dgga:422649+yellow%0dgga:395652+yellow%0dgga:417281+yellow%0dgga:418281+yellow%0dgga…	Metabolism	Nucleotide metabolism
3	gga03410	Base excision repair	KEGG PATHWAY	3/337	67/15916	0.0447761	0.169177	0.530599	ENSGALG00010008422|ENSGALG00010022162|ENSGALG00010023786	http://www.genome.jp/kegg-bin/show_pathway?map=gga03410&multi_query=gga:768717+yellow%0dgga:423618+yellow%0dgga:769677+yellow,blue%0d%0agga:417418+yellow%0dgga:418059+yellow%0dgga:423822+yellow%0dgga:419937+yellow%0dgga:428830+yellow%0dgga:428831+yellow%0dgga:395711+yellow%0dgga:418455+yellow%0dgga:100859431+yellow%0dgga:424595+yellow%0dgga:424594+yellow%0dgga:107053361+yellow%0dgga:428222+yellow…	Genetic Information Processing	Replication and repair
2	gga00515	Mannose type O-glycan biosynthesis	KEGG PATHWAY	2/337	46/15916	0.0434783	0.25453	0.595342	ENSGALG00010002747|ENSGALG00010017751	http://www.genome.jp/kegg-bin/show_pathway?map=gga00515&multi_query=gga:396121+yellow%0dgga:396122+yellow%0dgga:374134+yellow%0dgga:424286+yellow%0dgga:408180+yellow%0dgga:424288+yellow%0dgga:770193+yellow%0dgga:415476+yellow%0dgga:415478+yellow%0dgga:424353+yellow%0dgga:427092+yellow%0dgga:414796+yellow%0dgga:414797+yellow%0dgga:771133+yellow%0dgga:101750419+yellow%0dgga:428092+yellow,red%0d%0ag…	Metabolism	Glycan biosynthesis and metabolism
1	gga00910	Nitrogen metabolism	KEGG PATHWAY	1/337	23/15916	0.0434783	0.388945	0.72533	ENSGALG00010010014	http://www.genome.jp/kegg-bin/show_pathway?map=gga00910&multi_query=gga:428994+yellow%0dgga:420876+yellow%0dgga:421139+yellow%0dgga:425024+yellow%0dgga:415835+yellow%0dgga:374263+yellow%0dgga:428187+yellow%0dgga:374208+yellow%0dgga:431476+yellow%0dgga:424412+yellow,red%0d%0agga:107055142+yellow%0dgga:548626+yellow%0dgga:420209+yellow%0dgga:420208+yellow%0dgga:100859028+yellow%0dgga:423613+yellow%…	Metabolism	Energy metabolism
4	gga03460	Fanconi anemia pathway	KEGG PATHWAY	4/337	96/15916	0.0416667	0.146355	0.51787	ENSGALG00010024722|ENSGALG00010020574|ENSGALG00010013082|ENSGALG00010021466	http://www.genome.jp/kegg-bin/show_pathway?map=gga03460&multi_query=gga:422427+yellow%0dgga:424129+yellow%0dgga:416772+yellow%0dgga:100858001+yellow%0dgga:424687+yellow%0dgga:768898+yellow%0dgga:418211+yellow%0dgga:416704+yellow%0dgga:424122+yellow%0dgga:100857877+yellow%0dgga:771101+yellow,blue%0d%0agga:395915+yellow%0dgga:395916+yellow%0dgga:422505+yellow%0dgga:428623+yellow%0dgga:428622+yellow…	Genetic Information Processing	Replication and repair
4	gga00140	Steroid hormone biosynthesis	KEGG PATHWAY	4/337	97/15916	0.0412371	0.15028	0.505819	ENSGALG00010015154|ENSGALG00010021194|ENSGALG00010013290|ENSGALG00010010061	http://www.genome.jp/kegg-bin/show_pathway?map=gga00140&multi_query=gga:421130+yellow%0dgga:415847+yellow%0dgga:100858007+yellow,red%0d%0agga:415842+yellow%0dgga:421136+yellow%0dgga:421131+yellow%0dgga:100858361+yellow%0dgga:425758+yellow%0dgga:429406+yellow%0dgga:374033+yellow%0dgga:374138+yellow%0dgga:396282+yellow%0dgga:428832+yellow,red%0d%0agga:425137+yellow,red%0d%0agga:395323+yellow%0dgga:…	Metabolism	Lipid metabolism
9	gga04912	GnRH signaling pathway	KEGG PATHWAY	9/337	220/15916	0.0409091	0.0449991	0.388118	ENSGALG00010020568|ENSGALG00010020250|ENSGALG00010018391|ENSGALG00010023987|ENSGALG00010019322|ENSGALG00010001527|ENSGALG00010007166|ENSGALG00010020478|ENSGALG00010021123	http://www.genome.jp/kegg-bin/show_pathway?map=gga04912&multi_query=gga:419187+yellow%0dgga:416973+yellow%0dgga:396126+yellow%0dgga:396513+yellow%0dgga:415578+yellow,blue%0d%0agga:396519+yellow%0dgga:395850+yellow%0dgga:424049+yellow%0dgga:396048+yellow%0dgga:395855+yellow%0dgga:395559+yellow%0dgga:419179+yellow%0dgga:419676+yellow%0dgga:426130+yellow%0dgga:419175+yellow%0dgga:395252+yellow%0dgga…	Organismal Systems	Endocrine system
3	gga00565	Ether lipid metabolism	KEGG PATHWAY	3/337	74/15916	0.0405405	0.206632	0.559121	ENSGALG00010020568|ENSGALG00010020478|ENSGALG00010020250	http://www.genome.jp/kegg-bin/show_pathway?map=gga00565&multi_query=gga:396451+yellow%0dgga:415689+yellow%0dgga:396327+yellow%0dgga:770996+yellow%0dgga:100857155+yellow%0dgga:100859120+yellow%0dgga:374033+yellow%0dgga:374031+yellow%0dgga:423229+yellow,red%0d%0agga:423226+yellow,red%0d%0agga:423227+yellow,red%0d%0agga:423225+yellow,red%0d%0agga:416425+yellow%0dgga:416426+yellow%0dgga:417494+yellow…	Metabolism	Lipid metabolism
11	gga04217	Necroptosis	KEGG PATHWAY	11/337	276/15916	0.0398551	0.0335617	0.330823	ENSGALG00010020568|ENSGALG00010020250|ENSGALG00010010014|ENSGALG00010024168|ENSGALG00010004039|ENSGALG00010015416|ENSGALG00010018540|ENSGALG00010011422|ENSGALG00010024887|ENSGALG00010005345|ENSGALG00010020478	http://www.genome.jp/kegg-bin/show_pathway?map=gga04217&multi_query=gga:419187+yellow%0dgga:415841+yellow%0dgga:415840+yellow%0dgga:404299+yellow%0dgga:395284+yellow,red%0d%0agga:395858+yellow%0dgga:416383+yellow,red%0d%0agga:395280+yellow,blue%0d%0agga:416384+yellow%0dgga:424045+yellow%0dgga:422257+yellow,blue%0d%0agga:416389+yellow,red%0d%0agga:424049+yellow%0dgga:395857+yellow,red%0d%0agga:420…	Cellular Processes	Cell growth and death
17	gga04218	Cellular senescence	KEGG PATHWAY	17/337	436/15916	0.0389908	0.0118146	0.326084	ENSGALG00010016884|ENSGALG00010024146|ENSGALG00010021123|ENSGALG00010004039|ENSGALG00010021036|ENSGALG00010024438|ENSGALG00010013538|ENSGALG00010023987|ENSGALG00010004060|ENSGALG00010022803|ENSGALG00010022055|ENSGALG00010001941|ENSGALG00010023489|ENSGALG00010005884|ENSGALG00010015416|ENSGALG00010024333|ENSGALG00010012428	http://www.genome.jp/kegg-bin/show_pathway?map=gga04218&multi_query=gga:101748881+yellow%0dgga:395246+yellow%0dgga:404294+yellow%0dgga:112530287+yellow%0dgga:415840+yellow%0dgga:418949+yellow%0dgga:396460+yellow%0dgga:424839+yellow,blue%0d%0agga:396126+yellow%0dgga:420815+yellow%0dgga:420817+yellow%0dgga:395281+yellow%0dgga:427256+yellow%0dgga:416389+yellow,red%0d%0agga:424049+yellow%0dgga:396048…	Cellular Processes	Cell growth and death
13	gga04068	FoxO signaling pathway	KEGG PATHWAY	13/337	338/15916	0.0384615	0.0283868	0.391737	ENSGALG00010017563|ENSGALG00010001941|ENSGALG00010025734|ENSGALG00010018391|ENSGALG00010022098|ENSGALG00010023987|ENSGALG00010024146|ENSGALG00010018540|ENSGALG00010024438|ENSGALG00010008245|ENSGALG00010007166|ENSGALG00010025318|ENSGALG00010012428	http://www.genome.jp/kegg-bin/show_pathway?map=gga04068&multi_query=gga:419187+yellow,blue%0d%0agga:395246+yellow%0dgga:112530287+yellow%0dgga:415840+yellow%0dgga:431576+yellow%0dgga:396126+yellow%0dgga:415578+yellow,blue%0d%0agga:768482+yellow,blue%0d%0agga:424045+yellow%0dgga:396516+yellow,pink%0d%0agga:425978+yellow%0dgga:424049+yellow%0dgga:395856+yellow%0dgga:427559+yellow%0dgga:427493+yello…	Environmental Information Processing	Signal transduction
1	gga00785	Lipoic acid metabolism	KEGG PATHWAY	1/337	26/15916	0.0384615	0.427	0.736575	ENSGALG00010012973	http://www.genome.jp/kegg-bin/show_pathway?map=gga00785&multi_query=gga:770846+yellow%0dgga:423618+yellow%0dgga:396478+yellow%0dgga:420876+yellow,pink%0d%0agga:417699+yellow%0dgga:422977+yellow%0dgga:426429+yellow%0dgga:396021+yellow%0dgga:396492+yellow%0dgga:112533304+yellow%0dgga:416032+yellow%0dgga:416031+yellow%0dgga:423357+yellow%0dgga:418082+yellow%0dgga:416783+yellow%0dgga:416782+yellow%0d…	Metabolism	Metabolism of cofactors and vitamins
4	gga00590	Arachidonic acid metabolism	KEGG PATHWAY	4/337	105/15916	0.0380952	0.183042	0.515507	ENSGALG00010020568|ENSGALG00010020478|ENSGALG00010010061|ENSGALG00010020250	http://www.genome.jp/kegg-bin/show_pathway?map=gga00590&multi_query=gga:421130+yellow%0dgga:396451+yellow%0dgga:100858007+yellow,red%0d%0agga:396327+yellow%0dgga:100857155+yellow%0dgga:414833+yellow%0dgga:107050492+yellow%0dgga:374031+yellow%0dgga:423229+yellow,red%0d%0agga:428832+yellow%0dgga:423227+yellow,red%0d%0agga:423225+yellow,red%0d%0agga:416425+yellow%0dgga:414895+yellow%0dgga:417494+yel…	Metabolism	Lipid metabolism
14	gga04371	Apelin signaling pathway	KEGG PATHWAY	14/337	372/15916	0.0376344	0.0275874	0.423006	ENSGALG00010001527|ENSGALG00010017056|ENSGALG00010013082|ENSGALG00010020889|ENSGALG00010022695|ENSGALG00010023987|ENSGALG00010022803|ENSGALG00010019322|ENSGALG00010026569|ENSGALG00010025318|ENSGALG00010015585|ENSGALG00010021607|ENSGALG00010009284|ENSGALG00010021123	http://www.genome.jp/kegg-bin/show_pathway?map=gga04371&multi_query=gga:424128+yellow%0dgga:419187+yellow%0dgga:112530287+yellow%0dgga:424120+yellow%0dgga:414842+yellow%0dgga:396460+yellow%0dgga:431576+yellow%0dgga:396126+yellow%0dgga:422428+yellow%0dgga:396043+yellow%0dgga:422253+yellow%0dgga:768482+yellow,blue%0d%0agga:395256+yellow%0dgga:424519+yellow%0dgga:424049+yellow%0dgga:395324+yellow%0d…	Environmental Information Processing	Signal transduction
1	gga00900	Terpenoid backbone biosynthesis	KEGG PATHWAY	1/337	27/15916	0.037037	0.439152	0.721464	ENSGALG00010027899	http://www.genome.jp/kegg-bin/show_pathway?map=gga00900&multi_query=gga:426847+yellow%0dgga:426846+yellow%0dgga:420876+yellow%0dgga:418968+yellow%0dgga:100857683+yellow%0dgga:425360+yellow%0dgga:420979+yellow%0dgga:418335+yellow%0dgga:420380+yellow%0dgga:424647+yellow%0dgga:418969+yellow%0dgga:100859040+yellow%0dgga:395073+yellow%0dgga:373937+yellow%0dgga:428661+yellow%0dgga:417745+yellow%0dgga:4…	Metabolism	Metabolism of terpenoids and polyketides
4	gga01232	Nucleotide metabolism	KEGG PATHWAY	4/337	110/15916	0.0363636	0.20461	0.564722	ENSGALG00010003884|ENSGALG00010029331|ENSGALG00010002462|ENSGALG00010000621	http://www.genome.jp/kegg-bin/show_pathway?map=gga01232&multi_query=gga:424326+yellow,blue%0d%0agga:416708+yellow%0dgga:425029+yellow%0dgga:423826+yellow%0dgga:416706+yellow%0dgga:416700+yellow%0dgga:395916+yellow%0dgga:396286+yellow%0dgga:421763+yellow%0dgga:428706+yellow%0dgga:427254+yellow%0dgga:419675+yellow%0dgga:418161+yellow%0dgga:769866+yellow%0dgga:776127+yellow%0dgga:395653+yellow%0dgga…	Metabolism	Global and overview maps
1	gga03430	Mismatch repair	KEGG PATHWAY	1/337	28/15916	0.0357143	0.451048	0.732289	ENSGALG00010008422	http://www.genome.jp/kegg-bin/show_pathway?map=gga03430&multi_query=gga:423361+yellow%0dgga:101752182+yellow%0dgga:421703+yellow%0dgga:386571+yellow%0dgga:769677+yellow,blue%0d%0agga:422788+yellow%0dgga:419897+yellow%0dgga:420876+yellow%0dgga:421291+yellow%0dgga:422897+yellow%0dgga:771389+yellow%0dgga:417530+yellow%0dgga:100859719+yellow%0dgga:426778+yellow%0dgga:770436+yellow%0dgga:428581+yellow…	Genetic Information Processing	Replication and repair
7	gga04914	Progesterone-mediated oocyte maturation	KEGG PATHWAY	7/337	201/15916	0.0348259	0.135493	0.519392	ENSGALG00010001527|ENSGALG00010001350|ENSGALG00010025734|ENSGALG00010023987|ENSGALG00010017563|ENSGALG00010026569|ENSGALG00010012428	http://www.genome.jp/kegg-bin/show_pathway?map=gga04914&multi_query=gga:419187+yellow%0dgga:415840+yellow%0dgga:396126+yellow%0dgga:396515+yellow%0dgga:396516+yellow,pink%0d%0agga:425978+yellow%0dgga:424049+yellow%0dgga:395289+yellow%0dgga:395559+yellow%0dgga:395496+yellow,red%0d%0agga:395499+yellow%0dgga:423358+yellow%0dgga:429892+yellow%0dgga:396198+yellow%0dgga:424234+yellow%0dgga:427790+yello…	Organismal Systems	Endocrine system
8	gga04540	Gap junction	KEGG PATHWAY	8/337	235/15916	0.0340426	0.127035	0.500879	ENSGALG00010001527|ENSGALG00010018391|ENSGALG00010022098|ENSGALG00010013621|ENSGALG00010023987|ENSGALG00010026569|ENSGALG00010007166|ENSGALG00010021123	http://www.genome.jp/kegg-bin/show_pathway?map=gga04540&multi_query=gga:419187+yellow,blue%0d%0agga:424682+yellow%0dgga:107056377+yellow,red%0d%0agga:415840+yellow%0dgga:396126+yellow%0dgga:374212+yellow%0dgga:769274+yellow%0dgga:415578+yellow,blue%0d%0agga:396515+yellow,red%0d%0agga:421037+yellow%0dgga:396516+yellow,pink%0d%0agga:427851+yellow,red%0d%0agga:427853+yellow%0dgga:418857+yellow%0dgga…	Cellular Processes	Cellular community - eukaryotes
7	gga04012	ErbB signaling pathway	KEGG PATHWAY	7/337	210/15916	0.0333333	0.158727	0.509403	ENSGALG00010018391|ENSGALG00010023987|ENSGALG00010010859|ENSGALG00010020132|ENSGALG00010007166|ENSGALG00010015881|ENSGALG00010024146	http://www.genome.jp/kegg-bin/show_pathway?map=gga04012&multi_query=gga:419187+yellow%0dgga:396126+yellow%0dgga:422428+yellow%0dgga:396513+yellow%0dgga:415578+yellow,blue%0d%0agga:396515+yellow%0dgga:427281+yellow%0dgga:424045+yellow%0dgga:396516+yellow%0dgga:427327+yellow%0dgga:395326+yellow%0dgga:424049+yellow%0dgga:395323+yellow%0dgga:395559+yellow%0dgga:419179+yellow%0dgga:497270+yellow%0dgga…	Environmental Information Processing	Signal transduction
11	gga04621	NOD-like receptor signaling pathway	KEGG PATHWAY	11/337	330/15916	0.0333333	0.0931181	0.475937	ENSGALG00010029945|ENSGALG00010001941|ENSGALG00010004039|ENSGALG00010023987|ENSGALG00010001210|ENSGALG00010024887|ENSGALG00010005345|ENSGALG00010024168|ENSGALG00010009740|ENSGALG00010021123|ENSGALG00010018780	http://www.genome.jp/kegg-bin/show_pathway?map=gga04621&multi_query=gga:419187+yellow%0dgga:101750423+yellow%0dgga:416049+yellow%0dgga:395284+yellow,red%0d%0agga:422203+yellow%0dgga:107055370+yellow%0dgga:395280+yellow,blue%0d%0agga:424045+yellow%0dgga:422257+yellow,blue%0d%0agga:424519+yellow%0dgga:427853+yellow%0dgga:395854+yellow%0dgga:395857+yellow,red%0d%0agga:427559+yellow%0dgga:427493+yell…	Organismal Systems	Immune system
2	gga00514	Other types of O-glycan biosynthesis	KEGG PATHWAY	2/337	63/15916	0.031746	0.386625	0.730881	ENSGALG00010017751|ENSGALG00010015174	http://www.genome.jp/kegg-bin/show_pathway?map=gga00514&multi_query=gga:424324+yellow%0dgga:420955+yellow%0dgga:396121+yellow%0dgga:396122+yellow%0dgga:420956+yellow%0dgga:417790+yellow%0dgga:426039+yellow%0dgga:408180+yellow%0dgga:418161+yellow%0dgga:418456+yellow%0dgga:424885+yellow%0dgga:424882+yellow%0dgga:420576+yellow%0dgga:424353+yellow%0dgga:395790+yellow%0dgga:414797+yellow%0dgga:424447+…	Metabolism	Glycan biosynthesis and metabolism
6	gga03320	PPAR signaling pathway	KEGG PATHWAY	6/337	189/15916	0.031746	0.212508	0.543075	ENSGALG00010010655|ENSGALG00010015154|ENSGALG00010000247|ENSGALG00010023054|ENSGALG00010021194|ENSGALG00010009021	http://www.genome.jp/kegg-bin/show_pathway?map=gga03320&multi_query=gga:428863+yellow,red%0d%0agga:424688+yellow%0dgga:423827+yellow%0dgga:396125+yellow%0dgga:395285+yellow%0dgga:374226+yellow%0dgga:427851+yellow%0dgga:395850+yellow%0dgga:395289+yellow,red%0d%0agga:374211+yellow%0dgga:427495+yellow%0dgga:770334+yellow%0dgga:423450+yellow,blue%0d%0agga:100859636+yellow%0dgga:417015+yellow,red%0d%0…	Organismal Systems	Endocrine system
8	gga04350	TGF-beta signaling pathway	KEGG PATHWAY	8/337	254/15916	0.0314961	0.172056	0.527639	ENSGALG00010001854|ENSGALG00010008161|ENSGALG00010018503|ENSGALG00010021036|ENSGALG00010024438|ENSGALG00010012441|ENSGALG00010021385|ENSGALG00010022055	http://www.genome.jp/kegg-bin/show_pathway?map=gga04350&multi_query=gga:112530287+yellow%0dgga:431576+yellow%0dgga:396126+yellow%0dgga:396127+yellow%0dgga:101749773+yellow%0dgga:395281+yellow%0dgga:395282+yellow%0dgga:424519+yellow%0dgga:424049+yellow%0dgga:415570+yellow%0dgga:395491+yellow%0dgga:427493+yellow%0dgga:395494+yellow,pink%0d%0agga:420206+yellow,blue%0d%0agga:419679+yellow%0dgga:41698…	Environmental Information Processing	Signal transduction
2	gga00250	Alanine, aspartate and glutamate metabolism	KEGG PATHWAY	2/337	64/15916	0.03125	0.394136	0.725211	ENSGALG00010023612|ENSGALG00010010014	http://www.genome.jp/kegg-bin/show_pathway?map=gga00250&multi_query=gga:419467+yellow%0dgga:776932+yellow%0dgga:423613+yellow%0dgga:422893+yellow%0dgga:429156+yellow%0dgga:771958+yellow%0dgga:424043+yellow%0dgga:424517+yellow%0dgga:424044+yellow%0dgga:417202+yellow%0dgga:420818+yellow%0dgga:420819+yellow%0dgga:395155+yellow%0dgga:395208+yellow%0dgga:422746+yellow%0dgga:776127+yellow%0dgga:420575+…	Metabolism	Amino acid metabolism
2	gga00052	Galactose metabolism	KEGG PATHWAY	2/337	64/15916	0.03125	0.394136	0.725211	ENSGALG00010023229|ENSGALG00010013290	http://www.genome.jp/kegg-bin/show_pathway?map=gga00052&multi_query=gga:396121+yellow%0dgga:396122+yellow%0dgga:415578+yellow%0dgga:770780+yellow%0dgga:408180+yellow%0dgga:424600+yellow%0dgga:425137+yellow,red%0d%0agga:424599+yellow,red%0d%0agga:423698+yellow%0dgga:418169+yellow,red%0d%0agga:101748488+yellow%0dgga:424248+yellow%0dgga:420121+yellow%0dgga:419052+yellow%0dgga:107057377+yellow%0dgga:…	Metabolism	Carbohydrate metabolism
8	gga04625	C-type lectin receptor signaling pathway	KEGG PATHWAY	8/337	257/15916	0.0311284	0.179756	0.527794	ENSGALG00010001941|ENSGALG00010025734|ENSGALG00010023987|ENSGALG00010022803|ENSGALG00010019322|ENSGALG00010024887|ENSGALG00010021123|ENSGALG00010008142	http://www.genome.jp/kegg-bin/show_pathway?map=gga04625&multi_query=gga:419187+yellow%0dgga:404294+yellow%0dgga:416973+yellow%0dgga:396460+yellow%0dgga:416049+yellow%0dgga:396126+yellow%0dgga:395284+yellow,red%0d%0agga:420815+yellow%0dgga:107055370+yellow%0dgga:420817+yellow%0dgga:425976+yellow%0dgga:424044+yellow%0dgga:424519+yellow%0dgga:425979+yellow%0dgga:424049+yellow%0dgga:396048+yellow%0dg…	Organismal Systems	Immune system
3	gga00620	Pyruvate metabolism	KEGG PATHWAY	3/337	97/15916	0.0309278	0.338068	0.676135	ENSGALG00010017967|ENSGALG00010008100|ENSGALG00010006035	http://www.genome.jp/kegg-bin/show_pathway?map=gga00620&multi_query=gga:419377+yellow%0dgga:419467+yellow%0dgga:415689+yellow%0dgga:396457+yellow%0dgga:396458+yellow%0dgga:100859028+yellow%0dgga:425735+yellow%0dgga:420811+yellow%0dgga:424600+yellow%0dgga:425137+yellow%0dgga:420818+yellow%0dgga:420819+yellow%0dgga:427320+yellow%0dgga:424599+yellow%0dgga:423357+yellow%0dgga:424962+yellow%0dgga:4167…	Metabolism	Carbohydrate metabolism
4	gga04340	Hedgehog signaling pathway	KEGG PATHWAY	4/337	130/15916	0.0307692	0.296683	0.66036	ENSGALG00010020128|ENSGALG00010022098|ENSGALG00010001527|ENSGALG00010025862	http://www.genome.jp/kegg-bin/show_pathway?map=gga04340&multi_query=gga:419187+yellow,blue%0d%0agga:422422+yellow%0dgga:422251+yellow%0dgga:396045+yellow%0dgga:424519+yellow%0dgga:422152+yellow%0dgga:423354+yellow%0dgga:421606+yellow%0dgga:421607+yellow%0dgga:423450+yellow%0dgga:770701+yellow%0dgga:427799+yellow%0dgga:419074+yellow%0dgga:428543+yellow%0dgga:428547+yellow%0dgga:426704+yellow%0dgga…	Environmental Information Processing	Signal transduction
2	gga00350	Tyrosine metabolism	KEGG PATHWAY	2/337	66/15916	0.030303	0.40903	0.723669	ENSGALG00010023612|ENSGALG00010006035	http://www.genome.jp/kegg-bin/show_pathway?map=gga00350&multi_query=gga:396451+yellow%0dgga:419467+yellow%0dgga:419461+yellow%0dgga:395913+yellow%0dgga:424517+yellow%0dgga:417202+yellow%0dgga:417201+yellow%0dgga:420818+yellow%0dgga:373971+yellow%0dgga:416783+yellow%0dgga:395498+yellow%0dgga:776120+yellow%0dgga:424594+yellow%0dgga:395799+yellow%0dgga:395743+yellow%0dgga:419572+yellow%0dgga:419571+…	Metabolism	Amino acid metabolism
9	gga04270	Vascular smooth muscle contraction	KEGG PATHWAY	9/337	298/15916	0.0302013	0.182428	0.524479	ENSGALG00010020568|ENSGALG00010020250|ENSGALG00010017056|ENSGALG00010023987|ENSGALG00010001527|ENSGALG00010005601|ENSGALG00010015585|ENSGALG00010020478|ENSGALG00010021123	http://www.genome.jp/kegg-bin/show_pathway?map=gga04270&multi_query=gga:424128+yellow%0dgga:419187+yellow%0dgga:416973+yellow%0dgga:423827+yellow%0dgga:422428+yellow%0dgga:768487+yellow%0dgga:422253+yellow%0dgga:395329+yellow%0dgga:424519+yellow%0dgga:425979+yellow%0dgga:424049+yellow%0dgga:395324+yellow%0dgga:395855+yellow%0dgga:416425+yellow%0dgga:769278+yellow,blue%0d%0agga:415419+yellow%0dgga…	Organismal Systems	Circulatory system
6	gga04920	Adipocytokine signaling pathway	KEGG PATHWAY	6/337	199/15916	0.0301508	0.24684	0.597612	ENSGALG00010010655|ENSGALG00010024963|ENSGALG00010020889|ENSGALG00010025318|ENSGALG00010009021|ENSGALG00010009219	http://www.genome.jp/kegg-bin/show_pathway?map=gga04920&multi_query=gga:101748881+yellow%0dgga:396125+yellow%0dgga:374223+yellow%0dgga:768482+yellow,blue%0d%0agga:374226+yellow%0dgga:396517+yellow%0dgga:396516+yellow%0dgga:427327+yellow%0dgga:395854+yellow%0dgga:416988+yellow%0dgga:426130+yellow%0dgga:431184+yellow%0dgga:416986+yellow%0dgga:419175+yellow%0dgga:428221+yellow,red%0d%0agga:427430+ye…	Organismal Systems	Endocrine system
1	gga00790	Folate biosynthesis	KEGG PATHWAY	1/337	34/15916	0.0294118	0.517319	0.775978	ENSGALG00010013290	http://www.genome.jp/kegg-bin/show_pathway?map=gga00790&multi_query=gga:422955+yellow%0dgga:420876+yellow%0dgga:422567+yellow%0dgga:415807+yellow%0dgga:396068+yellow%0dgga:374030+yellow%0dgga:395338+yellow,red%0d%0agga:424600+yellow%0dgga:425137+yellow,red%0d%0agga:421422+yellow%0dgga:396145+yellow%0dgga:424599+yellow,red%0d%0agga:101748752+yellow%0dgga:395730+yellow%0dgga:419792+yellow%0dgga:395…	Metabolism	Metabolism of cofactors and vitamins
1	gga00030	Pentose phosphate pathway	KEGG PATHWAY	1/337	34/15916	0.0294118	0.517319	0.775978	ENSGALG00010005583	http://www.genome.jp/kegg-bin/show_pathway?map=gga00030&multi_query=gga:428188+yellow%0dgga:395218+yellow%0dgga:423735+yellow%0dgga:420876+yellow%0dgga:427836+yellow%0dgga:419961+yellow%0dgga:771417+yellow%0dgga:420632+yellow%0dgga:770081+yellow%0dgga:427348+yellow%0dgga:427307+yellow,red%0d%0agga:420462+yellow%0dgga:395259+yellow%0dgga:424867+yellow%0dgga:424866+yellow%0dgga:430442+yellow%0dgga:…	Metabolism	Carbohydrate metabolism
19	gga04060	Cytokine-cytokine receptor interaction	KEGG PATHWAY	19/337	649/15916	0.0292758	0.0966902	0.460112	ENSGALG00010011019|ENSGALG00010029945|ENSGALG00010015585|ENSGALG00010001941|ENSGALG00010014614|ENSGALG00010017056|ENSGALG00010020718|ENSGALG00010018503|ENSGALG00010024963|ENSGALG00010008258|ENSGALG00010013621|ENSGALG00010018540|ENSGALG00010013566|ENSGALG00010009219|ENSGALG00010015335|ENSGALG00010002707|ENSGALG00010021385|ENSGALG00010014809|ENSGALG00010000225	http://www.genome.jp/kegg-bin/show_pathway?map=gga04060&multi_query=gga:101750396+yellow%0dgga:424682+yellow%0dgga:107056377+yellow,red%0d%0agga:420955+yellow%0dgga:396126+yellow%0dgga:416979+yellow%0dgga:374223+yellow%0dgga:396515+yellow,red%0d%0agga:396045+yellow%0dgga:396516+yellow,pink%0d%0agga:395324+yellow%0dgga:395323+yellow,red%0d%0agga:769278+yellow,blue%0d%0agga:427856+yellow%0dgga:4202…	Environmental Information Processing	Signaling molecules and interaction
7	gga04114	Oocyte meiosis	KEGG PATHWAY	7/337	240/15916	0.0291667	0.247307	0.588421	ENSGALG00010001527|ENSGALG00010001350|ENSGALG00010025734|ENSGALG00010021123|ENSGALG00010017563|ENSGALG00010005244|ENSGALG00010012428	http://www.genome.jp/kegg-bin/show_pathway?map=gga04114&multi_query=gga:419187+yellow%0dgga:416973+yellow%0dgga:415840+yellow%0dgga:424839+yellow%0dgga:396515+yellow%0dgga:396516+yellow,pink%0d%0agga:424519+yellow%0dgga:424049+yellow%0dgga:396048+yellow%0dgga:395855+yellow%0dgga:395289+yellow%0dgga:395559+yellow%0dgga:419676+yellow%0dgga:395499+yellow%0dgga:419610+yellow%0dgga:423358+yellow%0dgga…	Cellular Processes	Cell growth and death
9	gga04210	Apoptosis	KEGG PATHWAY	9/337	310/15916	0.0290323	0.212454	0.553183	ENSGALG00010018391|ENSGALG00010015416|ENSGALG00010023987|ENSGALG00010018540|ENSGALG00010001705|ENSGALG00010024887|ENSGALG00010024168|ENSGALG00010009102|ENSGALG00010021123	http://www.genome.jp/kegg-bin/show_pathway?map=gga04210&multi_query=gga:419187+yellow%0dgga:424682+yellow%0dgga:100859707+yellow%0dgga:776258+yellow%0dgga:424303+yellow%0dgga:396126+yellow%0dgga:395284+yellow,red%0d%0agga:424510+yellow%0dgga:769274+yellow%0dgga:415578+yellow%0dgga:395280+yellow,blue%0d%0agga:421037+yellow%0dgga:374213+yellow%0dgga:427327+yellow%0dgga:424049+yellow%0dgga:395854+ye…	Cellular Processes	Cell growth and death
2	gga00510	N-Glycan biosynthesis	KEGG PATHWAY	2/337	69/15916	0.0289855	0.43103	0.725391	ENSGALG00010009259|ENSGALG00010015174	http://www.genome.jp/kegg-bin/show_pathway?map=gga00510&multi_query=gga:424450+yellow%0dgga:424452+yellow%0dgga:418696+yellow%0dgga:769677+yellow%0dgga:418692+yellow,red%0d%0agga:424689+yellow%0dgga:396121+yellow%0dgga:396122+yellow%0dgga:424286+yellow%0dgga:408180+yellow%0dgga:395323+yellow%0dgga:424288+yellow%0dgga:419349+yellow%0dgga:415476+yellow%0dgga:770453+yellow%0dgga:423457+yellow%0dgga:…	Metabolism	Glycan biosynthesis and metabolism
9	gga04150	mTOR signaling pathway	KEGG PATHWAY	9/337	313/15916	0.028754	0.220257	0.542775	ENSGALG00010018391|ENSGALG00010023987|ENSGALG00010026481|ENSGALG00010017563|ENSGALG00010009387|ENSGALG00010007166|ENSGALG00010025318|ENSGALG00010014244|ENSGALG00010008444	http://www.genome.jp/kegg-bin/show_pathway?map=gga04150&multi_query=gga:419187+yellow%0dgga:420949+yellow%0dgga:396126+yellow%0dgga:396127+yellow%0dgga:415578+yellow,blue%0d%0agga:768482+yellow,blue%0d%0agga:396516+yellow,pink%0d%0agga:425978+yellow%0dgga:431347+yellow%0dgga:424049+yellow%0dgga:427856+yellow%0dgga:395559+yellow%0dgga:420204+yellow,red%0d%0agga:395497+yellow%0dgga:431184+yellow%0d…	Environmental Information Processing	Signal transduction
17	gga04010	MAPK signaling pathway	KEGG PATHWAY	17/337	603/15916	0.0281924	0.14162	0.514305	ENSGALG00010020568|ENSGALG00010020250|ENSGALG00010002994|ENSGALG00010017563|ENSGALG00010018391|ENSGALG00010023987|ENSGALG00010013621|ENSGALG00010022803|ENSGALG00010018540|ENSGALG00010001527|ENSGALG00010007166|ENSGALG00010013226|ENSGALG00010008346|ENSGALG00010024887|ENSGALG00010020478|ENSGALG00010016653|ENSGALG00010015117	http://www.genome.jp/kegg-bin/show_pathway?map=gga04010&multi_query=gga:424688+yellow%0dgga:416049+yellow%0dgga:101750781+yellow,blue%0d%0agga:424510+yellow%0dgga:396513+yellow,blue%0d%0agga:396512+yellow%0dgga:396515+yellow,red%0d%0agga:396516+yellow,pink%0d%0agga:424519+yellow%0dgga:404294+yellow%0dgga:424049+yellow%0dgga:396048+yellow%0dgga:395559+yellow,blue%0d%0agga:427550+yellow%0dgga:77150…	Environmental Information Processing	Signal transduction
3	gga04623	Cytosolic DNA-sensing pathway	KEGG PATHWAY	3/337	108/15916	0.0277778	0.401499	0.719569	ENSGALG00010029945|ENSGALG00010001941|ENSGALG00010024887	http://www.genome.jp/kegg-bin/show_pathway?map=gga04623&multi_query=gga:101748881+yellow%0dgga:101751887+yellow%0dgga:396320+yellow%0dgga:429015+yellow%0dgga:769675+yellow%0dgga:415687+yellow%0dgga:430480+yellow%0dgga:395284+yellow,red%0d%0agga:423146+yellow%0dgga:374031+yellow%0dgga:424515+yellow%0dgga:419844+yellow%0dgga:416624+yellow%0dgga:424605+yellow%0dgga:395854+yellow%0dgga:426469+yellow%…	Organismal Systems	Immune system
1	gga00040	Pentose and glucuronate interconversions	KEGG PATHWAY	1/337	36/15916	0.0277778	0.537586	0.780915	ENSGALG00010013290	http://www.genome.jp/kegg-bin/show_pathway?map=gga00040&multi_query=gga:421130+yellow%0dgga:424452+yellow%0dgga:422955+yellow%0dgga:395285+yellow%0dgga:424600+yellow%0dgga:425137+yellow,red%0d%0agga:424599+yellow,red%0d%0agga:100859636+yellow%0dgga:418169+yellow,red%0d%0agga:418512+yellow%0dgga:772383+yellow%0dgga:424779+yellow%0dgga:770955+yellow%0dgga:769787+yellow%0dgga:418589+yellow%0dgga:776…	Metabolism	Carbohydrate metabolism
2	gga00513	Various types of N-glycan biosynthesis	KEGG PATHWAY	2/337	72/15916	0.0277778	0.452587	0.726245	ENSGALG00010009259|ENSGALG00010017751	http://www.genome.jp/kegg-bin/show_pathway?map=gga00513&multi_query=gga:424450+yellow%0dgga:424452+yellow%0dgga:418696+yellow%0dgga:769677+yellow%0dgga:418692+yellow,red%0d%0agga:396121+yellow%0dgga:396122+yellow%0dgga:408180+yellow%0dgga:428834+yellow%0dgga:770193+yellow%0dgga:415476+yellow%0dgga:427204+yellow%0dgga:395206+yellow%0dgga:423457+yellow%0dgga:427203+yellow%0dgga:427799+yellow%0dgga:…	Metabolism	Glycan biosynthesis and metabolism
9	gga04520	Adherens junction	KEGG PATHWAY	9/337	326/15916	0.0276074	0.255272	0.587126	ENSGALG00010017563|ENSGALG00010013324|ENSGALG00010022098|ENSGALG00010026481|ENSGALG00010023987|ENSGALG00010020132|ENSGALG00010000798|ENSGALG00010005848|ENSGALG00010015117	http://www.genome.jp/kegg-bin/show_pathway?map=gga04520&multi_query=gga:416487+yellow%0dgga:419187+yellow,blue%0d%0agga:424682+yellow%0dgga:112530287+yellow%0dgga:776258+yellow%0dgga:423827+yellow%0dgga:396041+yellow%0dgga:415578+yellow%0dgga:396515+yellow%0dgga:396516+yellow,pink%0d%0agga:422153+yellow%0dgga:395326+yellow%0dgga:422151+yellow%0dgga:395855+yellow%0dgga:415576+yellow%0dgga:418854+y…	Cellular Processes	Cellular community - eukaryotes
7	gga00500	Starch and sucrose metabolism	KEGG PATHWAY	7/337	260/15916	0.0269231	0.31325	0.675445	ENSGALG00010025922|ENSGALG00010019850|ENSGALG00010023229|ENSGALG00010020239|ENSGALG00010007348|ENSGALG00010010729|ENSGALG00010016413	http://www.genome.jp/kegg-bin/show_pathway?map=gga00500&multi_query=gga:396321+yellow%0dgga:100858320+yellow%0dgga:424458+yellow%0dgga:374135+yellow%0dgga:396515+yellow%0dgga:416420+yellow%0dgga:395852+yellow%0dgga:418922+yellow%0dgga:373975+yellow%0dgga:101749223+yellow%0dgga:423698+yellow%0dgga:421845+yellow%0dgga:417850+yellow%0dgga:421009+yellow%0dgga:428421+yellow%0dgga:421966+yellow%0dgga:1…	Metabolism	Carbohydrate metabolism
1	gga00360	Phenylalanine metabolism	KEGG PATHWAY	1/337	38/15916	0.0263158	0.557005	0.784354	ENSGALG00010023612	http://www.genome.jp/kegg-bin/show_pathway?map=gga00360&multi_query=gga:426922+yellow%0dgga:422934+yellow%0dgga:419467+yellow%0dgga:395389+yellow%0dgga:100857134+yellow%0dgga:416853+yellow%0dgga:418078+yellow%0dgga:396533+yellow%0dgga:416936+yellow%0dgga:416937+yellow%0dgga:415748+yellow,red%0d%0agga:423079+yellow%0dgga:424517+yellow%0dgga:424518+yellow%0dgga:417202+yellow%0dgga:417201+yellow%0dg…	Metabolism	Amino acid metabolism
2	gga00640	Propanoate metabolism	KEGG PATHWAY	2/337	76/15916	0.0263158	0.480592	0.745188	ENSGALG00010017967|ENSGALG00010000247	http://www.genome.jp/kegg-bin/show_pathway?map=gga00640&multi_query=gga:101751887+yellow%0dgga:423349+yellow%0dgga:415386+yellow%0dgga:416970+yellow%0dgga:395700+yellow%0dgga:418858+yellow%0dgga:417366+yellow%0dgga:770828+yellow%0dgga:420818+yellow%0dgga:421849+yellow%0dgga:770193+yellow%0dgga:424962+yellow%0dgga:416782+yellow%0dgga:417656+yellow%0dgga:422869+yellow%0dgga:417015+yellow,red%0d%0ag…	Metabolism	Carbohydrate metabolism
5	gga04512	ECM-receptor interaction	KEGG PATHWAY	5/337	192/15916	0.0260417	0.384107	0.736206	ENSGALG00010014300|ENSGALG00010012441|ENSGALG00010014697|ENSGALG00010029651|ENSGALG00010008161	http://www.genome.jp/kegg-bin/show_pathway?map=gga04512&multi_query=gga:424128+yellow%0dgga:419184+yellow%0dgga:419185+yellow%0dgga:424121+yellow%0dgga:424122+yellow%0dgga:416978+yellow%0dgga:396043+yellow%0dgga:769274+yellow%0dgga:427851+yellow%0dgga:420819+yellow%0dgga:772356+yellow%0dgga:416983+yellow%0dgga:395657+yellow%0dgga:424198+yellow%0dgga:395655+yellow%0dgga:423825+yellow%0dgga:428543+…	Environmental Information Processing	Signaling molecules and interaction
8	gga04910	Insulin signaling pathway	KEGG PATHWAY	8/337	309/15916	0.02589	0.33206	0.673887	ENSGALG00010001527|ENSGALG00010018391|ENSGALG00010020889|ENSGALG00010023987|ENSGALG00010020132|ENSGALG00010023229|ENSGALG00010007166|ENSGALG00010025318	http://www.genome.jp/kegg-bin/show_pathway?map=gga04910&multi_query=gga:419187+yellow%0dgga:416973+yellow%0dgga:418949+yellow%0dgga:423827+yellow%0dgga:396126+yellow%0dgga:415578+yellow,blue%0d%0agga:768482+yellow,blue%0d%0agga:396516+yellow%0dgga:425978+yellow%0dgga:424049+yellow%0dgga:396048+yellow%0dgga:395855+yellow%0dgga:395856+yellow%0dgga:395559+yellow%0dgga:416988+yellow%0dgga:419676+yell…	Organismal Systems	Endocrine system
10	gga04310	Wnt signaling pathway	KEGG PATHWAY	10/337	391/15916	0.0255754	0.316327	0.671586	ENSGALG00010001527|ENSGALG00010029771|ENSGALG00010022098|ENSGALG00010026481|ENSGALG00010023987|ENSGALG00010008100|ENSGALG00010000798|ENSGALG00010009284|ENSGALG00010014880|ENSGALG00010018780	http://www.genome.jp/kegg-bin/show_pathway?map=gga04310&multi_query=gga:419187+yellow,blue%0d%0agga:112530287+yellow%0dgga:431576+yellow%0dgga:417637+yellow%0dgga:396125+yellow%0dgga:420953+yellow%0dgga:420952+yellow%0dgga:420815+yellow%0dgga:396513+yellow%0dgga:416382+yellow%0dgga:396515+yellow%0dgga:427281+yellow%0dgga:396516+yellow%0dgga:424519+yellow%0dgga:395850+yellow%0dgga:396048+yellow%0d…	Environmental Information Processing	Signal transduction
10	gga05164	Influenza A	KEGG PATHWAY	10/337	394/15916	0.0253807	0.324636	0.668654	ENSGALG00010029945|ENSGALG00010011283|ENSGALG00010016752|ENSGALG00010016599|ENSGALG00010022695|ENSGALG00010023987|ENSGALG00010018540|ENSGALG00010013434|ENSGALG00010001941|ENSGALG00010024887	http://www.genome.jp/kegg-bin/show_pathway?map=gga05164&multi_query=gga:425431+yellow%0dgga:419187+yellow%0dgga:423624+yellow%0dgga:415846+yellow%0dgga:776258+yellow%0dgga:424303+yellow%0dgga:395284+yellow,red%0d%0agga:107055371+yellow%0dgga:396515+yellow%0dgga:424045+yellow%0dgga:424044+yellow%0dgga:425978+yellow%0dgga:417286+yellow%0dgga:422260+yellow%0dgga:416424+yellow,blue%0d%0agga:395854+ye…	Human Diseases	Infectious disease: viral
4	gga04622	RIG-I-like receptor signaling pathway	KEGG PATHWAY	4/337	158/15916	0.0253165	0.430847	0.734035	ENSGALG00010016599|ENSGALG00010024887|ENSGALG00010011283|ENSGALG00010023987	http://www.genome.jp/kegg-bin/show_pathway?map=gga04622&multi_query=gga:768898+yellow%0dgga:419187+yellow%0dgga:395284+yellow,red%0d%0agga:424515+yellow%0dgga:427282+yellow%0dgga:424049+yellow%0dgga:416424+yellow,blue%0d%0agga:395854+yellow%0dgga:395857+yellow,red%0d%0agga:107052623+yellow%0dgga:395655+yellow%0dgga:428545+yellow%0dgga:419755+yellow%0dgga:419754+yellow%0dgga:422698+yellow%0dgga:42…	Organismal Systems	Immune system
5	gga04916	Melanogenesis	KEGG PATHWAY	5/337	199/15916	0.0251256	0.413484	0.722288	ENSGALG00010026569|ENSGALG00010001527|ENSGALG00010026481|ENSGALG00010013621|ENSGALG00010023987	http://www.genome.jp/kegg-bin/show_pathway?map=gga04916&multi_query=gga:419187+yellow%0dgga:107056377+yellow,red%0d%0agga:416973+yellow%0dgga:396126+yellow%0dgga:396515+yellow,red%0d%0agga:396516+yellow,pink%0d%0agga:424519+yellow%0dgga:396048+yellow%0dgga:395855+yellow%0dgga:427856+yellow%0dgga:419676+yellow%0dgga:395496+yellow,red%0d%0agga:419175+yellow%0dgga:427654+yellow%0dgga:423898+yellow%0…	Organismal Systems	Endocrine system
13	gga04510	Focal adhesion	KEGG PATHWAY	13/337	518/15916	0.0250965	0.304644	0.667315	ENSGALG00010017563|ENSGALG00010029651|ENSGALG00010018391|ENSGALG00010013324|ENSGALG00010013621|ENSGALG00010010859|ENSGALG00010020132|ENSGALG00010007166|ENSGALG00010023987|ENSGALG00010026481|ENSGALG00010028151|ENSGALG00010024168|ENSGALG00010015117	http://www.genome.jp/kegg-bin/show_pathway?map=gga04510&multi_query=gga:396128+yellow%0dgga:419187+yellow%0dgga:107056377+yellow,red%0d%0agga:423408+yellow%0dgga:424687+yellow,blue%0d%0agga:424121+yellow%0dgga:424122+yellow%0dgga:416978+yellow%0dgga:422428+yellow%0dgga:396513+yellow%0dgga:415578+yellow,blue%0d%0agga:396515+yellow,red%0d%0agga:429642+yellow,blue%0d%0agga:396516+yellow,pink%0d%0agg…	Cellular Processes	Cellular community - eukaryotes
9	gga04261	Adrenergic signaling in cardiomyocytes	KEGG PATHWAY	9/337	360/15916	0.025	0.353707	0.697308	ENSGALG00010001527|ENSGALG00010028426|ENSGALG00010017056|ENSGALG00010026569|ENSGALG00010009387|ENSGALG00010027095|ENSGALG00010015585|ENSGALG00010021607|ENSGALG00010021123	http://www.genome.jp/kegg-bin/show_pathway?map=gga04261&multi_query=gga:107049485+yellow%0dgga:404294+yellow%0dgga:416973+yellow%0dgga:424777+yellow%0dgga:418949+yellow%0dgga:768487+yellow%0dgga:107055370+yellow%0dgga:415578+yellow%0dgga:422254+yellow%0dgga:107055375+yellow%0dgga:427851+yellow,red%0d%0agga:424049+yellow%0dgga:396048+yellow%0dgga:395855+yellow%0dgga:769278+yellow,blue%0d%0agga:419…	Organismal Systems	Circulatory system
2	gga00860	Porphyrin metabolism	KEGG PATHWAY	2/337	80/15916	0.025	0.507701	0.778476	ENSGALG00010017219|ENSGALG00010015155	http://www.genome.jp/kegg-bin/show_pathway?map=gga00860&multi_query=gga:100857391+yellow%0dgga:404299+yellow%0dgga:100859013+yellow%0dgga:418058+yellow,pink%0d%0agga:420953+yellow%0dgga:395858+yellow%0dgga:396287+yellow%0dgga:427282+yellow%0dgga:427327+yellow%0dgga:427326+yellow%0dgga:427010+yellow%0dgga:423458+yellow%0dgga:422200+yellow%0dgga:420049+yellow%0dgga:424591+yellow%0dgga:107053365+yel…	Metabolism	Metabolism of cofactors and vitamins
10	gga04140	Autophagy - animal	KEGG PATHWAY	10/337	406/15916	0.0246305	0.358286	0.696386	ENSGALG00010004949|ENSGALG00010001527|ENSGALG00010015541|ENSGALG00010023987|ENSGALG00010022803|ENSGALG00010017563|ENSGALG00010009387|ENSGALG00010025318|ENSGALG00010021123|ENSGALG00010018780	http://www.genome.jp/kegg-bin/show_pathway?map=gga04140&multi_query=gga:419187+yellow%0dgga:396129+yellow%0dgga:424688+yellow%0dgga:421100+yellow%0dgga:396126+yellow%0dgga:395284+yellow%0dgga:107055371+yellow%0dgga:768482+yellow,blue%0d%0agga:396516+yellow,pink%0d%0agga:424519+yellow%0dgga:424049+yellow%0dgga:395857+yellow%0dgga:418854+yellow%0dgga:427559+yellow%0dgga:416546+yellow%0dgga:416545+y…	Cellular Processes	Transport and catabolism
5	gga04370	VEGF signaling pathway	KEGG PATHWAY	5/337	204/15916	0.0245098	0.434345	0.722164	ENSGALG00010020132|ENSGALG00010020568|ENSGALG00010020478|ENSGALG00010023987|ENSGALG00010020250	http://www.genome.jp/kegg-bin/show_pathway?map=gga04370&multi_query=gga:396128+yellow%0dgga:419187+yellow%0dgga:404294+yellow%0dgga:424120+yellow%0dgga:396460+yellow%0dgga:416049+yellow%0dgga:396126+yellow%0dgga:395284+yellow%0dgga:420815+yellow%0dgga:396513+yellow%0dgga:420817+yellow%0dgga:396515+yellow%0dgga:396516+yellow%0dgga:427327+yellow%0dgga:424049+yellow%0dgga:396048+yellow%0dgga:395323+…	Environmental Information Processing	Signal transduction
2	gga00071	Fatty acid degradation	KEGG PATHWAY	2/337	83/15916	0.0240964	0.52742	0.774298	ENSGALG00010000247|ENSGALG00010006035	http://www.genome.jp/kegg-bin/show_pathway?map=gga00071&multi_query=gga:101751887+yellow%0dgga:419467+yellow%0dgga:100858007+yellow%0dgga:416970+yellow%0dgga:374237+yellow%0dgga:374226+yellow%0dgga:417366+yellow%0dgga:428832+yellow%0dgga:770828+yellow%0dgga:420818+yellow%0dgga:420819+yellow%0dgga:770193+yellow%0dgga:422869+yellow%0dgga:417015+yellow,red%0d%0agga:112530469+yellow%0dgga:427657+yell…	Metabolism	Lipid metabolism
4	gga00480	Glutathione metabolism	KEGG PATHWAY	4/337	166/15916	0.0240964	0.468312	0.734398	ENSGALG00010002462|ENSGALG00010011687|ENSGALG00010022412|ENSGALG00010017309	http://www.genome.jp/kegg-bin/show_pathway?map=gga00480&multi_query=gga:396322+yellow%0dgga:776932+yellow%0dgga:422893+yellow%0dgga:427100+yellow%0dgga:427915+yellow%0dgga:374135+yellow%0dgga:107050492+yellow%0dgga:396321+yellow%0dgga:427280+yellow%0dgga:770624+yellow%0dgga:414896+yellow%0dgga:414895+yellow%0dgga:424598+yellow%0dgga:395157+yellow%0dgga:100859007+yellow%0dgga:416783+yellow%0dgga:4…	Metabolism	Metabolism of other amino acids
2	gga03420	Nucleotide excision repair	KEGG PATHWAY	2/337	85/15916	0.0235294	0.540267	0.776633	ENSGALG00010022162|ENSGALG00010023052	http://www.genome.jp/kegg-bin/show_pathway?map=gga03420&multi_query=gga:769677+yellow%0dgga:415840+yellow%0dgga:424753+yellow%0dgga:100996929+yellow%0dgga:415681+yellow%0dgga:415680+yellow%0dgga:424755+yellow%0dgga:423750+yellow%0dgga:424804+yellow%0dgga:429642+yellow%0dgga:421452+yellow%0dgga:427327+yellow%0dgga:416421+yellow%0dgga:418744+yellow%0dgga:395855+yellow%0dgga:421760+yellow%0dgga:4260…	Genetic Information Processing	Replication and repair
3	gga00564	Glycerophospholipid metabolism	KEGG PATHWAY	3/337	128/15916	0.0234375	0.511423	0.775564	ENSGALG00010020568|ENSGALG00010020478|ENSGALG00010020250	http://www.genome.jp/kegg-bin/show_pathway?map=gga00564&multi_query=gga:417260+yellow%0dgga:396451+yellow%0dgga:396320+yellow%0dgga:396327+yellow%0dgga:424324+yellow%0dgga:396240+yellow%0dgga:396523+yellow%0dgga:418196+yellow%0dgga:100857155+yellow%0dgga:421351+yellow%0dgga:100859120+yellow%0dgga:374031+yellow%0dgga:374226+yellow%0dgga:423229+yellow,red%0d%0agga:423226+yellow,red%0d%0agga:423227+…	Metabolism	Lipid metabolism
1	gga01250	Biosynthesis of nucleotide sugars	KEGG PATHWAY	1/337	43/15916	0.0232558	0.602068	0.822628	ENSGALG00010023229	http://www.genome.jp/kegg-bin/show_pathway?map=gga01250&multi_query=gga:415924+yellow%0dgga:427286+yellow%0dgga:421801+yellow%0dgga:417990+yellow%0dgga:421842+yellow%0dgga:423698+yellow%0dgga:422746+yellow%0dgga:107054521+yellow%0dgga:420121+yellow%0dgga:419514+yellow%0dgga:423589+yellow%0dgga:107057377+yellow%0dgga:417373+yellow%0dgga:395147+yellow%0dgga:427284+yellow%0dgga:427215+yellow%0dgga:4…	Metabolism	Global and overview maps
12	gga04810	Regulation of actin cytoskeleton	KEGG PATHWAY	12/337	537/15916	0.0223464	0.466026	0.739213	ENSGALG00010026481|ENSGALG00010013324|ENSGALG00010013621|ENSGALG00010022803|ENSGALG00010017563|ENSGALG00010007166|ENSGALG00010005848|ENSGALG00010015585|ENSGALG00010023987|ENSGALG00010021607|ENSGALG00010028151|ENSGALG00010010859	http://www.genome.jp/kegg-bin/show_pathway?map=gga04810&multi_query=gga:424128+yellow%0dgga:424687+yellow,blue%0d%0agga:424303+yellow%0dgga:101750781+yellow%0dgga:396041+yellow%0dgga:396515+yellow,red%0d%0agga:396516+yellow,pink%0d%0agga:424519+yellow%0dgga:424049+yellow%0dgga:395559+yellow%0dgga:771502+yellow%0dgga:395554+yellow%0dgga:417015+yellow%0dgga:423890+yellow%0dgga:424198+yellow%0dgga:4…	Cellular Processes	Cell motility
3	gga04330	Notch signaling pathway	KEGG PATHWAY	3/337	137/15916	0.0218978	0.55734	0.776899	ENSGALG00010008100|ENSGALG00010021466|ENSGALG00010026481	http://www.genome.jp/kegg-bin/show_pathway?map=gga04330&multi_query=gga:419185+yellow%0dgga:404294+yellow%0dgga:420953+yellow%0dgga:396043+yellow%0dgga:396040+yellow%0dgga:420811+yellow%0dgga:424685+yellow%0dgga:427288+yellow%0dgga:423459+yellow%0dgga:423354+yellow%0dgga:423355+yellow%0dgga:427495+yellow%0dgga:419675+yellow%0dgga:423958+yellow,red%0d%0agga:395655+yellow%0dgga:395790+yellow%0dgga:…	Environmental Information Processing	Signal transduction
1	gga03022	Basal transcription factors	KEGG PATHWAY	1/337	46/15916	0.0217391	0.626881	0.831823	ENSGALG00010005536	http://www.genome.jp/kegg-bin/show_pathway?map=gga03022&multi_query=gga:415846+yellow%0dgga:415840+yellow%0dgga:429642+yellow%0dgga:427327+yellow%0dgga:422151+yellow%0dgga:419931+yellow%0dgga:427492+yellow%0dgga:421538+yellow%0dgga:421539+yellow%0dgga:395204+yellow%0dgga:100859612+yellow%0dgga:417522+yellow%0dgga:417523+yellow%0dgga:422245+yellow%0dgga:769785+yellow%0dgga:374025+yellow%0dgga:4174…	Genetic Information Processing	Transcription
5	gga04620	Toll-like receptor signaling pathway	KEGG PATHWAY	5/337	234/15916	0.0213675	0.55456	0.788961	ENSGALG00010024887|ENSGALG00010016752|ENSGALG00010001941|ENSGALG00010023987|ENSGALG00010029945	http://www.genome.jp/kegg-bin/show_pathway?map=gga04620&multi_query=gga:419187+yellow%0dgga:395284+yellow,red%0d%0agga:107055370+yellow%0dgga:396512+yellow%0dgga:424515+yellow%0dgga:424045+yellow%0dgga:396516+yellow%0dgga:424519+yellow%0dgga:427573+yellow,red%0d%0agga:424049+yellow%0dgga:395854+yellow%0dgga:395857+yellow,red%0d%0agga:395551+yellow,blue%0d%0agga:395552+yellow%0dgga:395556+yellow%0…	Organismal Systems	Immune system
1	gga00982	Drug metabolism - cytochrome P450	KEGG PATHWAY	1/337	47/15916	0.0212766	0.634804	0.834314	ENSGALG00010006035	http://www.genome.jp/kegg-bin/show_pathway?map=gga00982&multi_query=gga:396322+yellow%0dgga:419467+yellow%0dgga:770916+yellow%0dgga:374033+yellow%0dgga:107050492+yellow%0dgga:420818+yellow%0dgga:414896+yellow%0dgga:414895+yellow%0dgga:395157+yellow%0dgga:101751434+yellow%0dgga:428949+yellow%0dgga:419571+yellow%0dgga:429062+yellow%0dgga:770955+yellow%0dgga:100859013+yellow%0dgga:423345+yellow%0dgg…	Metabolism	Xenobiotics biodegradation and metabolism
11	gga05132	Salmonella infection	KEGG PATHWAY	11/337	535/15916	0.0205607	0.582878	0.804371	ENSGALG00010016752|ENSGALG00010001941|ENSGALG00010024168|ENSGALG00010023987|ENSGALG00010010859|ENSGALG00010018540|ENSGALG00010003262|ENSGALG00010022873|ENSGALG00010010154|ENSGALG00010024887|ENSGALG00010005848	http://www.genome.jp/kegg-bin/show_pathway?map=gga05132&multi_query=gga:416976+yellow%0dgga:419187+yellow%0dgga:416975+yellow%0dgga:776258+yellow%0dgga:424842+yellow%0dgga:396126+yellow%0dgga:420952+yellow%0dgga:395284+yellow,red%0d%0agga:769274+yellow%0dgga:396512+yellow%0dgga:395280+yellow,blue%0d%0agga:396263+yellow%0dgga:421037+yellow%0dgga:424519+yellow%0dgga:425979+yellow,blue%0d%0agga:4240…	Human Diseases	Infectious disease: bacterial
10	gga04080	Neuroactive ligand-receptor interaction	KEGG PATHWAY	10/337	496/15916	0.0201613	0.607809	0.822329	ENSGALG00010001656|ENSGALG00010028426|ENSGALG00010017056|ENSGALG00010022695|ENSGALG00010026229|ENSGALG00010016853|ENSGALG00010014614|ENSGALG00010016648|ENSGALG00010015585|ENSGALG00010005431	http://www.genome.jp/kegg-bin/show_pathway?map=gga04080&multi_query=gga:424682+yellow%0dgga:422422+yellow%0dgga:404296+yellow,blue%0d%0agga:404297+yellow%0dgga:396120+yellow%0dgga:420468+yellow%0dgga:423826+yellow%0dgga:396125+yellow%0dgga:101747528+yellow%0dgga:374223+yellow%0dgga:428595+yellow%0dgga:395329+yellow,blue%0d%0agga:407088+yellow%0dgga:427853+yellow,blue%0d%0agga:395324+yellow%0dgga:…	Environmental Information Processing	Signaling molecules and interaction
9	gga05168	Herpes simplex virus 1 infection	KEGG PATHWAY	9/337	454/15916	0.0198238	0.626858	0.839868	ENSGALG00010029945|ENSGALG00010001941|ENSGALG00010016752|ENSGALG00010000731|ENSGALG00010023987|ENSGALG00010018540|ENSGALG00010024168|ENSGALG00010024887|ENSGALG00010000598	http://www.genome.jp/kegg-bin/show_pathway?map=gga05168&multi_query=gga:419187+yellow%0dgga:423828+yellow%0dgga:112530284+yellow%0dgga:417975+yellow%0dgga:419189+yellow%0dgga:395284+yellow,red%0d%0agga:769277+yellow%0dgga:396513+yellow%0dgga:395280+yellow,blue%0d%0agga:424045+yellow%0dgga:424044+yellow%0dgga:427327+yellow%0dgga:395326+yellow%0dgga:424049+yellow%0dgga:395854+yellow%0dgga:395857+ye…	Human Diseases	Infectious disease: viral
1	gga00980	Metabolism of xenobiotics by cytochrome P450	KEGG PATHWAY	1/337	55/15916	0.0181818	0.692438	0.893051	ENSGALG00010006035	http://www.genome.jp/kegg-bin/show_pathway?map=gga00980&multi_query=gga:421130+yellow%0dgga:396322+yellow%0dgga:419467+yellow%0dgga:100858007+yellow%0dgga:425028+yellow%0dgga:100859013+yellow%0dgga:427100+yellow%0dgga:100858361+yellow%0dgga:374033+yellow%0dgga:107050492+yellow%0dgga:396282+yellow%0dgga:428832+yellow%0dgga:420818+yellow%0dgga:414896+yellow%0dgga:414895+yellow%0dgga:424599+yellow%0…	Metabolism	Xenobiotics biodegradation and metabolism
1	gga00520	Amino sugar and nucleotide sugar metabolism	KEGG PATHWAY	1/337	56/15916	0.0178571	0.698973	0.893132	ENSGALG00010023229	http://www.genome.jp/kegg-bin/show_pathway?map=gga00520&multi_query=gga:415687+yellow%0dgga:415924+yellow%0dgga:427286+yellow%0dgga:408182+yellow%0dgga:419932+yellow%0dgga:419931+yellow%0dgga:419930+yellow%0dgga:107055404+yellow%0dgga:417990+yellow%0dgga:427204+yellow%0dgga:421842+yellow%0dgga:423698+yellow%0dgga:422746+yellow%0dgga:427203+yellow%0dgga:414798+yellow%0dgga:424248+yellow%0dgga:1125…	Metabolism	Carbohydrate metabolism
2	gga04672	Intestinal immune network for IgA production	KEGG PATHWAY	2/337	112/15916	0.0178571	0.6896	0.897781	ENSGALG00010018540|ENSGALG00010001941	http://www.genome.jp/kegg-bin/show_pathway?map=gga04672&multi_query=gga:419187+yellow%0dgga:415314+yellow%0dgga:395951+yellow%0dgga:769675+yellow%0dgga:424121+yellow%0dgga:424122+yellow%0dgga:427944+yellow%0dgga:416978+yellow%0dgga:100859318+yellow%0dgga:421352+yellow%0dgga:395324+yellow%0dgga:420819+yellow%0dgga:769278+yellow%0dgga:772356+yellow%0dgga:395494+yellow%0dgga:418609+yellow%0dgga:4200…	Organismal Systems	Immune system
1	gga00970	Aminoacyl-tRNA biosynthesis	KEGG PATHWAY	1/337	58/15916	0.0172414	0.71163	0.900963	ENSGALG00010017219	http://www.genome.jp/kegg-bin/show_pathway?map=gga00970&multi_query=gga:416977+yellow%0dgga:421132+yellow%0dgga:420953+yellow%0dgga:423285+yellow%0dgga:395324+yellow%0dgga:423458+yellow%0dgga:770196+yellow%0dgga:100858419+yellow%0dgga:768802+yellow%0dgga:107049248+yellow%0dgga:426545+yellow%0dgga:429123+yellow%0dgga:426856+yellow%0dgga:374020+yellow%0dgga:416168+yellow%0dgga:416167+yellow%0dgga:3…	Genetic Information Processing	Translation
1	gga00760	Nicotinate and nicotinamide metabolism	KEGG PATHWAY	1/337	59/15916	0.0169492	0.717759	0.900461	ENSGALG00010027821	http://www.genome.jp/kegg-bin/show_pathway?map=gga00760&multi_query=gga:424452+yellow%0dgga:424072+yellow%0dgga:418594+yellow%0dgga:426469+yellow%0dgga:424071+yellow%0dgga:419675+yellow%0dgga:419676+yellow%0dgga:107053365+yellow%0dgga:428333+yellow%0dgga:428332+yellow%0dgga:768471+yellow%0dgga:428545+yellow%0dgga:424444+yellow%0dgga:418183+yellow%0dgga:418221+yellow%0dgga:396033+yellow%0dgga:4220…	Metabolism	Metabolism of cofactors and vitamins
3	gga00230	Purine metabolism	KEGG PATHWAY	3/337	177/15916	0.0169492	0.727259	0.904159	ENSGALG00010023920|ENSGALG00010002462|ENSGALG00010005601	http://www.genome.jp/kegg-bin/show_pathway?map=gga00230&multi_query=gga:395179+yellow%0dgga:417968+yellow%0dgga:417969+yellow%0dgga:396454+yellow%0dgga:416708+yellow%0dgga:425029+yellow%0dgga:769469+yellow,blue%0d%0agga:416706+yellow%0dgga:395915+yellow%0dgga:395916+yellow%0dgga:107055371+yellow%0dgga:424803+yellow%0dgga:431261+yellow%0dgga:431579+yellow%0dgga:421763+yellow%0dgga:771678+yellow%0d…	Metabolism	Nucleotide metabolism
5	gga04814	Motor proteins	KEGG PATHWAY	5/337	296/15916	0.0168919	0.754686	0.921652	ENSGALG00010005558|ENSGALG00010005350|ENSGALG00010003262|ENSGALG00010029537|ENSGALG00010020128	http://www.genome.jp/kegg-bin/show_pathway?map=gga04814&multi_query=gga:416976+yellow%0dgga:419187+yellow%0dgga:416975+yellow%0dgga:420922+yellow%0dgga:421177+yellow%0dgga:101750836+yellow%0dgga:768487+tomato,blue%0d%0agga:769274+yellow%0dgga:107054771+yellow%0dgga:417649+yellow%0dgga:424045+yellow%0dgga:107055375+yellow%0dgga:422152+yellow%0dgga:424048+yellow%0dgga:395855+yellow%0dgga:107049646+…	Cellular Processes	Cell motility
4	gga04142	Lysosome	KEGG PATHWAY	4/337	239/15916	0.0167364	0.748507	0.922268	ENSGALG00010014122|ENSGALG00010025862|ENSGALG00010004297|ENSGALG00010027641	http://www.genome.jp/kegg-bin/show_pathway?map=gga04142&multi_query=gga:415847+yellow%0dgga:107054176+yellow%0dgga:423828+yellow%0dgga:423826+yellow%0dgga:427284+yellow%0dgga:427285+yellow%0dgga:415578+yellow%0dgga:416386+yellow,pink%0d%0agga:427851+yellow%0dgga:396049+yellow%0dgga:427323+yellow%0dgga:395289+yellow%0dgga:769176+yellow%0dgga:415476+yellow%0dgga:427497+yellow%0dgga:427499+yellow%0d…	Cellular Processes	Transport and catabolism
3	gga01240	Biosynthesis of cofactors	KEGG PATHWAY	3/337	186/15916	0.016129	0.757555	0.917041	ENSGALG00010017219|ENSGALG00010007880|ENSGALG00010013338	http://www.genome.jp/kegg-bin/show_pathway?map=gga01240&multi_query=gga:112530287+yellow%0dgga:404299+yellow%0dgga:420953+yellow%0dgga:395858+yellow%0dgga:416384+yellow%0dgga:427282+yellow%0dgga:420818+yellow%0dgga:423458+yellow%0dgga:497270+yellow%0dgga:395650+yellow%0dgga:428227+yellow%0dgga:100859081+yellow%0dgga:428228+yellow%0dgga:769203+yellow%0dgga:112530034+yellow%0dgga:428949+yellow%0dgg…	Metabolism	Global and overview maps
7	gga04530	Tight junction	KEGG PATHWAY	7/337	456/15916	0.0153509	0.853177	0.997783	ENSGALG00010004949|ENSGALG00010001527|ENSGALG00010015541|ENSGALG00010013324|ENSGALG00010026481|ENSGALG00010025318|ENSGALG00010017656	http://www.genome.jp/kegg-bin/show_pathway?map=gga04530&multi_query=gga:419187+yellow%0dgga:424682+yellow%0dgga:423828+yellow%0dgga:424684+yellow%0dgga:776258+yellow%0dgga:421100+yellow%0dgga:423827+yellow%0dgga:768487+yellow%0dgga:769274+yellow%0dgga:107055371+yellow%0dgga:768482+yellow,blue%0d%0agga:421037+yellow%0dgga:107055375+yellow%0dgga:424519+yellow%0dgga:425979+yellow%0dgga:395853+yellow…	Cellular Processes	Cellular community - eukaryotes
9	gga04144	Endocytosis	KEGG PATHWAY	9/337	587/15916	0.0153322	0.878418	1	ENSGALG00010001527|ENSGALG00010017056|ENSGALG00010015541|ENSGALG00010013621|ENSGALG00010017563|ENSGALG00010011422|ENSGALG00010016373|ENSGALG00010010154|ENSGALG00010002251	http://www.genome.jp/kegg-bin/show_pathway?map=gga04144&multi_query=gga:424682+yellow%0dgga:112530287+yellow%0dgga:415841+yellow%0dgga:415840+yellow%0dgga:374223+yellow%0dgga:416383+yellow,red%0d%0agga:396515+yellow,red%0d%0agga:416384+yellow%0dgga:396516+yellow,pink%0d%0agga:424519+yellow,blue%0d%0agga:396049+yellow%0dgga:420201+yellow%0dgga:395559+yellow%0dgga:420202+yellow%0dgga:417015+yellow%…	Cellular Processes	Transport and catabolism
1	gga04136	Autophagy - other	KEGG PATHWAY	1/337	71/15916	0.0140845	0.781913	0.938296	ENSGALG00010018780	http://www.genome.jp/kegg-bin/show_pathway?map=gga04136&multi_query=gga:101748881+yellow%0dgga:100857380+yellow%0dgga:769780+yellow%0dgga:424753+yellow%0dgga:424688+yellow%0dgga:100857877+yellow%0dgga:429156+yellow%0dgga:430480+yellow%0dgga:423518+yellow%0dgga:429642+yellow%0dgga:421761+yellow%0dgga:421760+yellow%0dgga:427559+yellow%0dgga:421539+yellow%0dgga:771345+yellow%0dgga:427153+yellow%0dgg…	Cellular Processes	Transport and catabolism
2	gga04260	Cardiac muscle contraction	KEGG PATHWAY	2/337	151/15916	0.013245	0.83285	0.982336	ENSGALG00010021607|ENSGALG00010021123	http://www.genome.jp/kegg-bin/show_pathway?map=gga04260&multi_query=gga:107049485+yellow%0dgga:427342+yellow%0dgga:768566+yellow%0dgga:419744+yellow%0dgga:424751+yellow%0dgga:107054848+yellow%0dgga:419743+yellow%0dgga:415924+yellow%0dgga:768487+yellow%0dgga:422506+yellow%0dgga:770787+yellow%0dgga:422254+yellow%0dgga:107055375+yellow%0dgga:414892+yellow%0dgga:414891+yellow%0dgga:419934+yellow%0dgg…	Organismal Systems	Circulatory system
15	gga03008	Ribosome biogenesis in eukaryotes	KEGG PATHWAY	15/337	1134/15916	0.0132275	0.984276	1	ENSGALG00010025922|ENSGALG00010004031|ENSGALG00010011687|ENSGALG00010019850|ENSGALG00010020216|ENSGALG00010005982|ENSGALG00010017309|ENSGALG00010022098|ENSGALG00010004321|ENSGALG00010008907|ENSGALG00010016784|ENSGALG00010007348|ENSGALG00010010729|ENSGALG00010020239|ENSGALG00010016413	http://www.genome.jp/kegg-bin/show_pathway?map=gga03008&multi_query=gga:107049485+yellow%0dgga:419187+yellow,blue%0d%0agga:101750396+yellow%0dgga:427342+yellow%0dgga:415843+yellow%0dgga:420955+yellow%0dgga:425024+yellow%0dgga:431576+yellow%0dgga:420953+yellow%0dgga:427284+yellow%0dgga:424041+yellow%0dgga:427287+yellow%0dgga:421036+yellow%0dgga:416420+yellow%0dgga:395852+yellow%0dgga:427854+yellow…	Genetic Information Processing	Translation
7	gga04020	Calcium signaling pathway	KEGG PATHWAY	7/337	538/15916	0.0130112	0.941141	1	ENSGALG00010001527|ENSGALG00010015585|ENSGALG00010018405|ENSGALG00010013621|ENSGALG00010028426|ENSGALG00010021123|ENSGALG00010017056	http://www.genome.jp/kegg-bin/show_pathway?map=gga04020&multi_query=gga:424128+yellow%0dgga:107056377+yellow,red%0d%0agga:416973+yellow%0dgga:404296+yellow%0dgga:424120+yellow%0dgga:424839+yellow%0dgga:420817+yellow%0dgga:422428+yellow%0dgga:420815+yellow%0dgga:396513+yellow%0dgga:422253+yellow%0dgga:422254+yellow%0dgga:396516+yellow,pink%0d%0agga:424519+yellow%0dgga:404294+yellow%0dgga:427853+ye…	Environmental Information Processing	Signal transduction
1	gga00410	beta-Alanine metabolism	KEGG PATHWAY	1/337	79/15916	0.0126582	0.816379	0.97121	ENSGALG00010000247	http://www.genome.jp/kegg-bin/show_pathway?map=gga00410&multi_query=gga:101751887+yellow%0dgga:419467+yellow%0dgga:416970+yellow%0dgga:417366+yellow%0dgga:770828+yellow%0dgga:420818+yellow%0dgga:420819+yellow%0dgga:395155+yellow%0dgga:770193+yellow%0dgga:422869+yellow%0dgga:417015+yellow,red%0d%0agga:414798+yellow%0dgga:416071+yellow%0dgga:100859013+yellow%0dgga:100857765+yellow%0dgga:419571+yell…	Metabolism	Metabolism of other amino acids
4	gga04120	Ubiquitin mediated proteolysis	KEGG PATHWAY	4/337	318/15916	0.0125786	0.907867	1	ENSGALG00010024722|ENSGALG00010024168|ENSGALG00010017656|ENSGALG00010001350	http://www.genome.jp/kegg-bin/show_pathway?map=gga04120&multi_query=gga:419187+yellow%0dgga:422422+yellow%0dgga:771070+yellow%0dgga:404297+yellow%0dgga:424122+yellow%0dgga:424123+yellow%0dgga:419188+yellow%0dgga:419189+yellow%0dgga:416383+yellow%0dgga:427287+yellow%0dgga:395280+yellow,blue%0d%0agga:428401+yellow%0dgga:427282+yellow,blue%0d%0agga:427327+yellow%0dgga:424049+yellow%0dgga:418850+yell…	Genetic Information Processing	Folding, sorting and degradation
3	gga04137	Mitophagy - animal	KEGG PATHWAY	3/337	244/15916	0.0122951	0.893076	0.993908	ENSGALG00010022055|ENSGALG00010022098|ENSGALG00010022803	http://www.genome.jp/kegg-bin/show_pathway?map=gga04137&multi_query=gga:396129+yellow%0dgga:107055991+yellow%0dgga:768712+yellow%0dgga:419187+yellow,blue%0d%0agga:419188+yellow%0dgga:419189+yellow%0dgga:107055370+yellow%0dgga:107055371+yellow%0dgga:395281+yellow%0dgga:421036+yellow%0dgga:418850+yellow%0dgga:416426+yellow%0dgga:422154+yellow%0dgga:427559+yellow%0dgga:427493+yellow%0dgga:427254+yel…	Cellular Processes	Transport and catabolism
2	gga03083	Polycomb repressive complex	KEGG PATHWAY	2/337	173/15916	0.0115607	0.884382	1	ENSGALG00010012653|ENSGALG00010022055	http://www.genome.jp/kegg-bin/show_pathway?map=gga03083&multi_query=gga:424122+yellow%0dgga:424123+yellow%0dgga:427287+yellow%0dgga:395281+yellow%0dgga:396045+yellow%0dgga:396044+yellow%0dgga:427288+yellow%0dgga:395856+yellow%0dgga:395491+yellow%0dgga:420206+yellow,blue%0d%0agga:417011+yellow%0dgga:107053684+yellow,red%0d%0agga:423456+yellow%0dgga:427798+yellow%0dgga:395792+yellow%0dgga:395658+ye…	Genetic Information Processing	Chromosome
4	gga04145	Phagosome	KEGG PATHWAY	4/337	372/15916	0.0107527	0.957266	1	ENSGALG00010016752|ENSGALG00010003262|ENSGALG00010020094|ENSGALG00010005345	http://www.genome.jp/kegg-bin/show_pathway?map=gga04145&multi_query=gga:423828+yellow%0dgga:424777+yellow%0dgga:424121+yellow%0dgga:424122+yellow%0dgga:423827+yellow%0dgga:416978+yellow%0dgga:101747528+yellow%0dgga:769274+yellow%0dgga:107055371+yellow%0dgga:431014+yellow%0dgga:425976+yellow%0dgga:422257+yellow,blue%0d%0agga:427851+yellow%0dgga:407089+yellow%0dgga:396049+yellow%0dgga:424048+yellow…	Cellular Processes	Transport and catabolism
1	gga00380	Tryptophan metabolism	KEGG PATHWAY	1/337	96/15916	0.0104167	0.872638	1	ENSGALG00010019001	http://www.genome.jp/kegg-bin/show_pathway?map=gga00380&multi_query=gga:419467+yellow,red%0d%0agga:423618+yellow%0dgga:396286+yellow%0dgga:417366+yellow%0dgga:428832+yellow%0dgga:770828+yellow%0dgga:417201+yellow%0dgga:420818+yellow,red%0d%0agga:420819+yellow%0dgga:423357+yellow%0dgga:417560+yellow%0dgga:416783+yellow%0dgga:416782+yellow%0dgga:395719+yellow%0dgga:422869+yellow%0dgga:424357+yellow…	Metabolism	Amino acid metabolism
2	gga03082	ATP-dependent chromatin remodeling	KEGG PATHWAY	2/337	197/15916	0.0101523	0.923602	1	ENSGALG00010021750|ENSGALG00010028528	http://www.genome.jp/kegg-bin/show_pathway?map=gga03082&multi_query=gga:404299+yellow%0dgga:395858+yellow%0dgga:396040+yellow,blue%0d%0agga:415570+yellow%0dgga:395491+yellow%0dgga:395496+yellow%0dgga:419170+yellow%0dgga:423455+yellow%0dgga:423456+yellow%0dgga:395653+yellow%0dgga:428222+yellow%0dgga:395658+yellow%0dgga:395796+yellow%0dgga:425500+yellow%0dgga:100858071+yellow%0dgga:429060+yellow%0d…	Genetic Information Processing	Chromosome
1	gga00280	Valine, leucine and isoleucine degradation	KEGG PATHWAY	1/337	103/15916	0.00970874	0.890461	1	ENSGALG00010000247	http://www.genome.jp/kegg-bin/show_pathway?map=gga00280&multi_query=gga:101751887+yellow%0dgga:421130+yellow%0dgga:419467+yellow%0dgga:415386+yellow%0dgga:416970+yellow%0dgga:776936+yellow%0dgga:424452+yellow%0dgga:770828+yellow%0dgga:420818+yellow%0dgga:420819+yellow%0dgga:426468+yellow%0dgga:421849+yellow%0dgga:770193+yellow%0dgga:422588+yellow%0dgga:424962+yellow%0dgga:416782+yellow%0dgga:4176…	Metabolism	Amino acid metabolism
1	gga00561	Glycerolipid metabolism	KEGG PATHWAY	1/337	104/15916	0.00961539	0.892796	1	ENSGALG00010013290	http://www.genome.jp/kegg-bin/show_pathway?map=gga00561&multi_query=gga:427918+yellow%0dgga:419467+yellow%0dgga:424120+yellow%0dgga:424121+yellow%0dgga:427100+yellow%0dgga:396320+yellow%0dgga:423518+yellow%0dgga:395285+yellow%0dgga:415578+yellow%0dgga:770780+yellow%0dgga:424600+yellow%0dgga:425137+yellow,red%0d%0agga:420818+yellow%0dgga:420819+yellow%0dgga:101748037+yellow%0dgga:424599+yellow,red…	Metabolism	Lipid metabolism
1	gga03018	RNA degradation	KEGG PATHWAY	1/337	127/15916	0.00787402	0.934707	1	ENSGALG00010023271	http://www.genome.jp/kegg-bin/show_pathway?map=gga03018&multi_query=gga:422427+yellow%0dgga:396129+yellow%0dgga:418056+yellow%0dgga:418055+yellow%0dgga:421137+yellow%0dgga:416704+yellow%0dgga:429150+yellow%0dgga:107054443+yellow%0dgga:419189+yellow%0dgga:424510+yellow%0dgga:107055370+yellow%0dgga:100858964+yellow%0dgga:427946+yellow%0dgga:430102+yellow%0dgga:427327+yellow%0dgga:421236+yellow%0dgg…	Genetic Information Processing	Folding, sorting and degradation
1	gga03250	Viral life cycle - HIV-1	KEGG PATHWAY	1/337	141/15916	0.0070922	0.951735	1	ENSGALG00010011422	http://www.genome.jp/kegg-bin/show_pathway?map=gga03250&multi_query=gga:415840+yellow%0dgga:425026+yellow%0dgga:425024+yellow%0dgga:416383+yellow,red%0d%0agga:396040+yellow%0dgga:416384+yellow%0dgga:427328+yellow%0dgga:425979+yellow%0dgga:396049+yellow%0dgga:395324+yellow%0dgga:769278+yellow%0dgga:420201+yellow%0dgga:420202+yellow%0dgga:419674+yellow%0dgga:416983+yellow%0dgga:417015+yellow%0dgga:…	Genetic Information Processing	Information processing in viruses
1	gga03013	Nucleocytoplasmic transport	KEGG PATHWAY	1/337	151/15916	0.00662252	0.961111	1	ENSGALG00010023065	http://www.genome.jp/kegg-bin/show_pathway?map=gga03013&multi_query=gga:768898+yellow%0dgga:424122+yellow%0dgga:419189+yellow%0dgga:769277+yellow%0dgga:422258+yellow%0dgga:422259+yellow%0dgga:374228+yellow%0dgga:416426+yellow%0dgga:419674+yellow%0dgga:416983+yellow%0dgga:100859632+yellow%0dgga:396195+yellow%0dgga:395658+yellow%0dgga:396193+yellow%0dgga:422699+yellow%0dgga:101750160+yellow%0dgga:4…	Genetic Information Processing	Translation
2	gga04514	Cell adhesion molecules	KEGG PATHWAY	2/337	312/15916	0.00641026	0.99071	1	ENSGALG00010018540|ENSGALG00010010494	http://www.genome.jp/kegg-bin/show_pathway?map=gga04514&multi_query=gga:419184+yellow%0dgga:419185+yellow%0dgga:769340+yellow%0dgga:423825+yellow%0dgga:424122+yellow%0dgga:415845+yellow%0dgga:416978+yellow%0dgga:425975+yellow%0dgga:425976+yellow%0dgga:427326+yellow%0dgga:422151+yellow%0dgga:395323+yellow%0dgga:420819+yellow%0dgga:395493+yellow%0dgga:427746+yellow%0dgga:770708+yellow%0dgga:396231+…	Environmental Information Processing	Signaling molecules and interaction
1	gga04146	Peroxisome	KEGG PATHWAY	1/337	162/15916	0.00617284	0.969341	1	ENSGALG00010027899	http://www.genome.jp/kegg-bin/show_pathway?map=gga04146&multi_query=gga:423828+yellow%0dgga:101747528+yellow%0dgga:374226+yellow%0dgga:421036+yellow%0dgga:395326+yellow%0dgga:423351+yellow%0dgga:770701+yellow%0dgga:423456+yellow%0dgga:423895+yellow%0dgga:100858882+yellow%0dgga:423896+yellow%0dgga:425504+yellow%0dgga:768471+yellow%0dgga:428545+yellow%0dgga:429062+yellow%0dgga:100858091+yellow%0dgg…	Cellular Processes	Transport and catabolism
1	gga03015	mRNA surveillance pathway	KEGG PATHWAY	1/337	163/15916	0.00613497	0.969996	1	ENSGALG00010023065	http://www.genome.jp/kegg-bin/show_pathway?map=gga03015&multi_query=gga:768898+yellow%0dgga:112530284+yellow%0dgga:415846+yellow%0dgga:419189+yellow%0dgga:769277+yellow%0dgga:422258+yellow%0dgga:407089+yellow%0dgga:374228+yellow%0dgga:416426+yellow%0dgga:419674+yellow%0dgga:416545+yellow%0dgga:416980+yellow%0dgga:419175+yellow%0dgga:396195+yellow%0dgga:395658+yellow%0dgga:430102+yellow%0dgga:4169…	Genetic Information Processing	Translation
2	gga04141	Protein processing in endoplasmic reticulum	KEGG PATHWAY	2/337	342/15916	0.00584795	0.994763	0.994763	ENSGALG00010015416|ENSGALG00010001350	http://www.genome.jp/kegg-bin/show_pathway?map=gga04141&multi_query=gga:425431+yellow%0dgga:419187+yellow%0dgga:422420+yellow%0dgga:424122+yellow%0dgga:424123+yellow%0dgga:419188+yellow%0dgga:419189+yellow%0dgga:416382+yellow%0dgga:396047+yellow%0dgga:421036+yellow%0dgga:416389+yellow,red%0d%0agga:395853+yellow%0dgga:421603+yellow%0dgga:416988+yellow%0dgga:395554+yellow%0dgga:768802+yellow%0dgga:…	Genetic Information Processing	Folding, sorting and degradation
1	gga04070	Phosphatidylinositol signaling system	KEGG PATHWAY	1/337	173/15916	0.00578035	0.975833	1	ENSGALG00010021123	http://www.genome.jp/kegg-bin/show_pathway?map=gga04070&multi_query=gga:416973+yellow%0dgga:101747832+yellow%0dgga:421032+yellow%0dgga:424519+yellow%0dgga:396048+yellow%0dgga:395855+yellow%0dgga:420200+yellow%0dgga:416546+yellow%0dgga:419676+yellow%0dgga:417016+yellow%0dgga:419176+yellow%0dgga:419175+yellow%0dgga:417015+yellow%0dgga:429892+yellow%0dgga:107049249+yellow%0dgga:107049248+yellow%0dgg…	Environmental Information Processing	Signal transduction
1	gga03040	Spliceosome	KEGG PATHWAY	1/337	231/15916	0.004329	0.993127	1	ENSGALG00010005884	http://www.genome.jp/kegg-bin/show_pathway?map=gga03040&multi_query=gga:422427+yellow%0dgga:768898+yellow%0dgga:112530284+yellow%0dgga:396129+yellow%0dgga:419189+yellow%0dgga:769277+yellow%0dgga:107055370+yellow%0dgga:420812+yellow%0dgga:422258+yellow%0dgga:422259+yellow%0dgga:395853+yellow%0dgga:374228+yellow%0dgga:420203+yellow%0dgga:419674+yellow%0dgga:416545+yellow%0dgga:419172+yellow%0dgga:4…	Genetic Information Processing	Transcription
