# Supplementary material for: Gallic acid antagonizes deoxynivalenol toxicity by inhibiting DON-induced ferroptosis
Source: NPJ Sci Food. 2026 Mar 5;10:127. doi: 10.1038/s41538-026-00782-y (PMC13076626; doi:10.1038/s41538-026-00782-y)
Supplement: Supplementary file 5 — Table S5. Top 30 Signaling Pathways Altered by GA [file 41538_2026_782_MOESM5_ESM.xlsx]

## Sheet: Sheet1
Table S5. Top 30 Representative Signaling Pathways Altered by GA Co-Treatment and Their Differentially Expressed Genes
Pathway	Gene ID	Gene Name	Gene Description	DON_tpm_average	Control_tpm_average	FC(DON/Control)	Log2FC(DON/Control)	Pvalue	Padjust	Significant	Regulate	Pathway ID	Pathway Definition
ABC transporters	ENSGALG00010014122	ABCA1	ATP-binding cassette, sub-family A (ABC1), member 1 [Source:NCBI gene (formerly Entrezgene);Acc:373945]	86.5967	37.8633	2.22579	1.15432	0	0	yes	up	gga02010;;gga04142	ABC transporters;;Lysosome
	ENSGALG00010011104	ABCG1	ATP binding cassette subfamily G member 1 [Source:HGNC Symbol;Acc:HGNC:73]	8.99333	4.03667	2.07917	1.05601	2.13e-36	7.88e-35	yes	up	gga02010	ABC transporters
	ENSGALG00010011949	ABCA12	ATP binding cassette subfamily A member 12 [Source:HGNC Symbol;Acc:HGNC:14637]	0.206667	0.0966667	2.11877	1.08323	0.0219263	0.0560563	yes	up	gga02010	ABC transporters
	ENSGALG00010024309	ABCB11	ATP binding cassette subfamily B member 11 [Source:HGNC Symbol;Acc:HGNC:42]	5.58	2.50667	2.15746	1.10933	7.74e-17	1.15e-15	yes	up	gga02010	ABC transporters
One carbon pool by folate	ENSGALG00010019001	ALDH1A3	aldehyde dehydrogenase 1 family member A3 [Source:NCBI gene (formerly Entrezgene);Acc:395389]	2.88667	1.12333	2.49511	1.3191	6.54e-10	5.57e-09	yes	up	gga00670;;gga00830;;gga00380	One carbon pool by folate;;Retinol metabolism;;Tryptophan metabolism
	ENSGALG00010003884	TYMS	thymidylate synthetase [Source:HGNC Symbol;Acc:HGNC:12441]	20.0767	39.4833	0.497171	-1.00818	3.99e-23	8.16e-22	yes	down	gga00670;;gga01232;;gga00240	One carbon pool by folate;;Nucleotide metabolism;;Pyrimidine metabolism
alpha-Linolenic acid metabolism	ENSGALG00010020250	PLA2G4B	Phospholipase A2 group IVB	5.22333	2.39667	2.13207	1.09226	8.53e-14	9.98e-13	yes	up	gga00564;;gga00565;;gga00592;;gga00591;;gga00590;;gga04217;;gga04912;;gga04270;;gga04370;;gga04010	Glycerophospholipid metabolism;;Ether lipid metabolism;;alpha-Linolenic acid metabolism;;Linoleic acid metabolism;;Arachidonic acid metabolism;;Necroptosis;;GnRH signaling pathway;;Vascular smooth muscle contraction;;VEGF signaling pathway;;MAPK signaling pathway
	ENSGALG00010020568	PLA2G4F	phospholipase A2 group IVF [Source:HGNC Symbol;Acc:HGNC:27396]	0.643333	0.166667	3.81351	1.93112	0.000506957	0.0019117	yes	up	gga00564;;gga00565;;gga00592;;gga00591;;gga00590;;gga04217;;gga04912;;gga04270;;gga04370;;gga04010	Glycerophospholipid metabolism;;Ether lipid metabolism;;alpha-Linolenic acid metabolism;;Linoleic acid metabolism;;Arachidonic acid metabolism;;Necroptosis;;GnRH signaling pathway;;Vascular smooth muscle contraction;;VEGF signaling pathway;;MAPK signaling pathway
	ENSGALG00010020478	PLA2G4E	cytosolic phospholipase A2 epsilon-like	0.396667	0.0533333	7.5601	2.91841	0.00147689	0.00505014	yes	up	gga00564;;gga00565;;gga00592;;gga00591;;gga00590;;gga04217;;gga04912;;gga04270;;gga04370;;gga04010	Glycerophospholipid metabolism;;Ether lipid metabolism;;alpha-Linolenic acid metabolism;;Linoleic acid metabolism;;Arachidonic acid metabolism;;Necroptosis;;GnRH signaling pathway;;Vascular smooth muscle contraction;;VEGF signaling pathway;;MAPK signaling pathway
Primary bile acid biosynthesis	ENSGALG00010015154	CYP24A1	cytochrome P450 family 24 subfamily A member 1 [Source:NCBI gene (formerly Entrezgene);Acc:395827]	1.81667	4.27	0.411795	-1.28	5.05e-08	3.49e-07	yes	down	gga00140;;gga00830;;gga00120;;gga00100;;gga03320	Steroid hormone biosynthesis;;Retinol metabolism;;Primary bile acid biosynthesis;;Steroid biosynthesis;;PPAR signaling pathway
	ENSGALG00010013290	AKR1D1	aldo-keto reductase family 1 member D1 [Source:NCBI gene (formerly Entrezgene);Acc:418107]	5.26333	2.31667	2.35579	1.23621	4.1e-05	0.000189435	yes	up	gga00561;;gga00120;;gga00040;;gga00140;;gga00052;;gga00790;;gga00051	Glycerolipid metabolism;;Primary bile acid biosynthesis;;Pentose and glucuronate interconversions;;Steroid hormone biosynthesis;;Galactose metabolism;;Folate biosynthesis;;Fructose and mannose metabolism
	ENSGALG00010021194	CYP11A1	cytochrome P450 family 11 subfamily A member 1 [Source:NCBI gene (formerly Entrezgene);Acc:414838]	0.756667	0.196667	3.74731	1.90586	0.0199609	0.0516606	yes	up	gga00140;;gga00830;;gga00120;;gga00100;;gga03320	Steroid hormone biosynthesis;;Retinol metabolism;;Primary bile acid biosynthesis;;Steroid biosynthesis;;PPAR signaling pathway
Cell cycle	ENSGALG00010005244	FBXO5	F-box protein 5 [Source:HGNC Symbol;Acc:HGNC:13584]	5.60667	11.9533	0.458228	-1.12586	8.27e-17	1.22e-15	yes	down	gga04110;;gga04114	Cell cycle;;Oocyte meiosis
	ENSGALG00010007887	CDT1	chromatin licensing and DNA replication factor 1 [Source:HGNC Symbol;Acc:HGNC:24576]	2.61333	6.30667	0.398663	-1.32676	7e-11	6.45e-10	yes	down	gga04110	Cell cycle
	ENSGALG00010025734	PLK3	polo like kinase 3 [Source:HGNC Symbol;Acc:HGNC:2154]	1.26333	2.49333	0.491665	-1.02425	0.000593459	0.00220199	yes	down	gga04625;;gga04914;;gga04114;;gga04110;;gga04068	C-type lectin receptor signaling pathway;;Progesterone-mediated oocyte maturation;;Oocyte meiosis;;Cell cycle;;FoxO signaling pathway
	ENSGALG00010005430	MCM4	minichromosome maintenance complex component 4 [Source:HGNC Symbol;Acc:HGNC:6947]	21.8967	51.19	0.423359	-1.24005	4.95e-127	1.21e-124	yes	down	gga04110;;gga03030	Cell cycle;;DNA replication
	ENSGALG00010015126	MCM5	minichromosome maintenance complex component 5 [Source:NCBI gene (formerly Entrezgene);Acc:418058]	17.1733	49.8667	0.335593	-1.57521	1.01e-112	2.12e-110	yes	down	gga04110;;gga03030	Cell cycle;;DNA replication
	ENSGALG00010023052	RAD54L	RAD54-like (S. cerevisiae) [Source:NCBI gene (formerly Entrezgene);Acc:424611]	2.88667	6.02	0.467021	-1.09844	1.35e-16	1.96e-15	yes	down	gga04110;;gga03440;;gga03420	Cell cycle;;Homologous recombination;;Nucleotide excision repair
	ENSGALG00010013538	E2F7	E2F transcription factor 7 [Source:HGNC Symbol;Acc:HGNC:23820]	4.65	11.91	0.37653	-1.40916	1.2e-56	8.13e-55	yes	down	gga04218;;gga04110	Cellular senescence;;Cell cycle
	ENSGALG00010007916	MCM3	minichromosome maintenance complex component 3 [Source:NCBI gene (formerly Entrezgene);Acc:422043]	6.72	32.5533	0.198794	-2.33065	2.85e-181	1.21e-178	yes	down	gga04110;;gga03030	Cell cycle;;DNA replication
	ENSGALG00010016884	SBK1	SH3 domain binding kinase 1 [Source:HGNC Symbol;Acc:HGNC:17699]	0.133333	0	15.3105	3.93645	0.0465736	1	yes	up	gga04218;;gga04110;;gga04115	Cellular senescence;;Cell cycle;;p53 signaling pathway
	ENSGALG00010024548	CDC6	cell division cycle 6 [Source:HGNC Symbol;Acc:HGNC:1744]	0.41	2.05333	0.186805	-2.4204	3.28e-07	2.05e-06	yes	down	gga04110	Cell cycle
	ENSGALG00010028179	MCM2	minichromosome maintenance complex component 2 [Source:NCBI gene (formerly Entrezgene);Acc:416027]	9.09667	31.4867	0.281322	-1.8297	3.29e-167	1.28e-164	yes	down	gga04110;;gga03030	Cell cycle;;DNA replication
	ENSGALG00010012428	CCNE2	cyclin E2 [Source:NCBI gene (formerly Entrezgene);Acc:420231]	1.38	8.03667	0.166483	-2.58656	9.57e-33	3.19e-31	yes	down	gga04218;;gga04114;;gga04914;;gga04110;;gga04115;;gga04068	Cellular senescence;;Oocyte meiosis;;Progesterone-mediated oocyte maturation;;Cell cycle;;p53 signaling pathway;;FoxO signaling pathway
	ENSGALG00010022098	CDC7	cell division cycle 7 [Source:HGNC Symbol;Acc:HGNC:1745]	5.16333	11.6633	0.432896	-1.20791	2.08e-19	3.56e-18	yes	down	gga04540;;gga04310;;gga04520;;gga03008;;gga04137;;gga04110;;gga04340;;gga04068	Gap junction;;Wnt signaling pathway;;Adherens junction;;Ribosome biogenesis in eukaryotes;;Mitophagy - animal;;Cell cycle;;Hedgehog signaling pathway;;FoxO signaling pathway
	ENSGALG00010022055	E2F1	E2F transcription factor 1 [Source:NCBI gene (formerly Entrezgene);Acc:396142]	3.78333	9.40667	0.393704	-1.34482	5.11e-19	8.58e-18	yes	down	gga04218;;gga04350;;gga04110;;gga04137;;gga03083	Cellular senescence;;TGF-beta signaling pathway;;Cell cycle;;Mitophagy - animal;;Polycomb repressive complex
	ENSGALG00010024438	RBL1	RB transcriptional corepressor like 1 [Source:HGNC Symbol;Acc:HGNC:9893]	4.35333	15.2533	0.276274	-1.85583	6.73e-19	1.12e-17	yes	down	gga04218;;gga04350;;gga04110;;gga04068	Cellular senescence;;TGF-beta signaling pathway;;Cell cycle;;FoxO signaling pathway
	ENSGALG00010021036	E2F8	E2F transcription factor 8 [Source:HGNC Symbol;Acc:HGNC:24727]	4.26333	11.65	0.357739	-1.48302	6.43e-33	2.17e-31	yes	down	gga04218;;gga04350;;gga04110	Cellular senescence;;TGF-beta signaling pathway;;Cell cycle
	ENSGALG00010024146	CDKN1C	cyclin dependent kinase inhibitor 1C [Source:HGNC Symbol;Acc:HGNC:1786]	140.277	59.5633	2.29253	1.19694	2.59e-106	4.97e-104	yes	up	gga04218;;gga04110;;gga04012;;gga04115;;gga04068	Cellular senescence;;Cell cycle;;ErbB signaling pathway;;p53 signaling pathway;;FoxO signaling pathway
Cysteine and methionine metabolism	ENSGALG00010019032	GNMT	glycine N-methyltransferase [Source:HGNC Symbol;Acc:HGNC:4415]	1.47	2.97667	0.473461	-1.07868	0.020624	0.053165	yes	down	gga00260;;gga00270	Glycine, serine and threonine metabolism;;Cysteine and methionine metabolism
	ENSGALG00010008100	LOC121113114	probable 2-ketogluconate reductase	3.21	1.32	2.15815	1.10979	6.47e-05	0.000288794	yes	up	gga00270;;gga04310;;gga00620;;gga04330;;gga00260;;gga00630	Cysteine and methionine metabolism;;Wnt signaling pathway;;Pyruvate metabolism;;Notch signaling pathway;;Glycine, serine and threonine metabolism;;Glyoxylate and dicarboxylate metabolism
	ENSGALG00010023612	GPT2	glutamic--pyruvic transaminase 2 [Source:HGNC Symbol;Acc:HGNC:18062]	8.34	3.62333	2.25886	1.17559	4.35e-23	8.87e-22	yes	up	gga00250;;gga00270;;gga00400;;gga00130;;gga00350;;gga00360;;gga00220	Alanine, aspartate and glutamate metabolism;;Cysteine and methionine metabolism;;Phenylalanine, tyrosine and tryptophan biosynthesis;;Ubiquinone and other terpenoid-quinone biosynthesis;;Tyrosine metabolism;;Phenylalanine metabolism;;Arginine biosynthesis
	ENSGALG00010013338	MAT2A	S-adenosylmethionine synthase isoform	0.206667	0.0266667	7.93111	2.98752	0.0376988	1	yes	up	gga01240;;gga00270	Biosynthesis of cofactors;;Cysteine and methionine metabolism
Ferroptosis	ENSGALG00010008444	SLC7A11	solute carrier family 7 member 11 [Source:HGNC Symbol;Acc:HGNC:11059]	1.91333	0.86	2.18906	1.13031	1.46e-05	7.25e-05	yes	up	gga04216;;gga04150	Ferroptosis;;mTOR signaling pathway
	ENSGALG00010015155	HMOX1	heme oxygenase 1 [Source:NCBI gene (formerly Entrezgene);Acc:396287]	420.49	162.163	2.52625	1.337	0	0	yes	up	gga00860;;gga04216	Porphyrin metabolism;;Ferroptosis
	ENSGALG00010005345	NOX3	NADPH oxidase 3 [Source:HGNC Symbol;Acc:HGNC:7890]	0.22	0.89	0.233643	-2.09762	0.000224331	0.000906288	yes	down	gga04145;;gga04621;;gga04216;;gga04217	Phagosome;;NOD-like receptor signaling pathway;;Ferroptosis;;Necroptosis
	ENSGALG00010010868	SLC39A10	solute carrier family 39 member 10 [Source:HGNC Symbol;Acc:HGNC:20861]	24.23	10.6533	2.21964	1.15033	4.92e-86	7.07e-84	yes	up	gga04216	Ferroptosis
p53 signaling pathway	ENSGALG00010016884	SBK1	SH3 domain binding kinase 1 [Source:HGNC Symbol;Acc:HGNC:17699]	0.133333	0	15.3105	3.93645	0.0465736	1	yes	up	gga04218;;gga04110;;gga04115	Cellular senescence;;Cell cycle;;p53 signaling pathway
	ENSGALG00010014244	SESN1	sestrin 1 [Source:HGNC Symbol;Acc:HGNC:21595]	52.8433	23.9967	2.14753	1.10268	1.69e-71	1.8e-69	yes	up	gga04115;;gga04150	p53 signaling pathway;;mTOR signaling pathway
	ENSGALG00010001818	ADGRB3	adhesion G protein-coupled receptor B3 [Source:HGNC Symbol;Acc:HGNC:945]	0.71	1.12667	0.469066	-1.09214	0.000266722	0.00106431	yes	down	gga04115	p53 signaling pathway
	ENSGALG00010012428	CCNE2	cyclin E2 [Source:NCBI gene (formerly Entrezgene);Acc:420231]	1.38	8.03667	0.166483	-2.58656	9.57e-33	3.19e-31	yes	down	gga04218;;gga04114;;gga04914;;gga04110;;gga04115;;gga04068	Cellular senescence;;Oocyte meiosis;;Progesterone-mediated oocyte maturation;;Cell cycle;;p53 signaling pathway;;FoxO signaling pathway
	ENSGALG00010002462	RRM2	ribonucleotide reductase regulatory subunit M2 [Source:HGNC Symbol;Acc:HGNC:10452]	38.1933	115.63	0.331801	-1.59161	6.31e-163	2.39e-160	yes	down	gga00480;;gga00240;;gga01232;;gga00230;;gga00983;;gga04115	Glutathione metabolism;;Pyrimidine metabolism;;Nucleotide metabolism;;Purine metabolism;;Drug metabolism - other enzymes;;p53 signaling pathway
	ENSGALG00010026154	ZNF385B	zinc finger protein 385B [Source:HGNC Symbol;Acc:HGNC:26332]	2.90667	1.20333	2.20775	1.14258	0.000190162	0.000780495	yes	up	gga04115	p53 signaling pathway
	ENSGALG00010024887	CASP18	initiator caspase [Source:NCBI gene (formerly Entrezgene);Acc:693266]	0.42	0.133333	4.35613	2.12305	0.0102071	0.0287817	yes	up	gga04210;;gga05132;;gga04217;;gga04010;;gga05164;;gga04115;;gga04625;;gga05168;;gga04621;;gga04620;;gga04623;;gga04622	Apoptosis;;Salmonella infection;;Necroptosis;;MAPK signaling pathway;;Influenza A;;p53 signaling pathway;;C-type lectin receptor signaling pathway;;Herpes simplex virus 1 infection;;NOD-like receptor signaling pathway;;Toll-like receptor signaling pathway;;Cytosolic DNA-sensing pathway;;RIG-I-like receptor signaling pathway
	ENSGALG00010024146	CDKN1C	cyclin dependent kinase inhibitor 1C [Source:HGNC Symbol;Acc:HGNC:1786]	140.277	59.5633	2.29253	1.19694	2.59e-106	4.97e-104	yes	up	gga04218;;gga04110;;gga04012;;gga04115;;gga04068	Cellular senescence;;Cell cycle;;ErbB signaling pathway;;p53 signaling pathway;;FoxO signaling pathway
Necroptosis	ENSGALG00010020250	PLA2G4B	Phospholipase A2 group IVB	5.22333	2.39667	2.13207	1.09226	8.53e-14	9.98e-13	yes	up	gga00564;;gga00565;;gga00592;;gga00591;;gga00590;;gga04217;;gga04912;;gga04270;;gga04370;;gga04010	Glycerophospholipid metabolism;;Ether lipid metabolism;;alpha-Linolenic acid metabolism;;Linoleic acid metabolism;;Arachidonic acid metabolism;;Necroptosis;;GnRH signaling pathway;;Vascular smooth muscle contraction;;VEGF signaling pathway;;MAPK signaling pathway
	ENSGALG00010010014	GLUL	glutamate-ammonia ligase [Source:NCBI gene (formerly Entrezgene);Acc:396489]	9.73	3.64333	2.59464	1.37554	1.09e-18	1.8e-17	yes	up	gga00250;;gga00910;;gga00220;;gga00630;;gga04217	Alanine, aspartate and glutamate metabolism;;Nitrogen metabolism;;Arginine biosynthesis;;Glyoxylate and dicarboxylate metabolism;;Necroptosis
	ENSGALG00010015416	CAPN6	calpain 6 [Source:HGNC Symbol;Acc:HGNC:1483]	14.0933	4.43667	3.09657	1.63067	8.34e-65	7.34e-63	yes	up	gga04210;;gga04218;;gga04141;;gga04217	Apoptosis;;Cellular senescence;;Protein processing in endoplasmic reticulum;;Necroptosis
	ENSGALG00010018540	TNFSF10	tumor necrosis factor superfamily member 10 [Source:NCBI gene (formerly Entrezgene);Acc:378894]	53.77	23.5667	2.31782	1.21277	6.01e-98	1.05e-95	yes	up	gga04210;;gga05132;;gga04217;;gga04672;;gga05164;;gga04060;;gga05168;;gga04514;;gga04010;;gga04068	Apoptosis;;Salmonella infection;;Necroptosis;;Intestinal immune network for IgA production;;Influenza A;;Cytokine-cytokine receptor interaction;;Herpes simplex virus 1 infection;;Cell adhesion molecules;;MAPK signaling pathway;;FoxO signaling pathway
	ENSGALG00010005345	NOX3	NADPH oxidase 3 [Source:HGNC Symbol;Acc:HGNC:7890]	0.22	0.89	0.233643	-2.09762	0.000224331	0.000906288	yes	down	gga04145;;gga04621;;gga04216;;gga04217	Phagosome;;NOD-like receptor signaling pathway;;Ferroptosis;;Necroptosis
	ENSGALG00010024168	BIRC7	baculoviral IAP repeat containing 7 [Source:HGNC Symbol;Acc:HGNC:13702]	0.04	0.286667	0.117797	-3.08562	0.0250943	1	yes	down	gga04210;;gga05132;;gga05168;;gga04217;;gga04621;;gga04120;;gga04510	Apoptosis;;Salmonella infection;;Herpes simplex virus 1 infection;;Necroptosis;;NOD-like receptor signaling pathway;;Ubiquitin mediated proteolysis;;Focal adhesion
	ENSGALG00010020568	PLA2G4F	phospholipase A2 group IVF [Source:HGNC Symbol;Acc:HGNC:27396]	0.643333	0.166667	3.81351	1.93112	0.000506957	0.0019117	yes	up	gga00564;;gga00565;;gga00592;;gga00591;;gga00590;;gga04217;;gga04912;;gga04270;;gga04370;;gga04010	Glycerophospholipid metabolism;;Ether lipid metabolism;;alpha-Linolenic acid metabolism;;Linoleic acid metabolism;;Arachidonic acid metabolism;;Necroptosis;;GnRH signaling pathway;;Vascular smooth muscle contraction;;VEGF signaling pathway;;MAPK signaling pathway
	ENSGALG00010020478	PLA2E	cytosolic phospholipase A2 epsilon-like	0.396667	0.0533333	7.5601	2.91841	0.00147689	0.00505014	yes	up	gga00564;;gga00565;;gga00592;;gga00591;;gga00590;;gga04217;;gga04912;;gga04270;;gga04370;;gga04010	Glycerophospholipid metabolism;;Ether lipid metabolism;;alpha-Linolenic acid metabolism;;Linoleic acid metabolism;;Arachidonic acid metabolism;;Necroptosis;;GnRH signaling pathway;;Vascular smooth muscle contraction;;VEGF signaling pathway;;MAPK signaling pathway
	ENSGALG00010004039	ALPK1	alpha kinase 1 [Source:HGNC Symbol;Acc:HGNC:20917]	1.75667	1.02333	2.05029	1.03583	7.58e-05	0.000334717	yes	up	gga04218;;gga04621;;gga04217	Cellular senescence;;NOD-like receptor signaling pathway;;Necroptosis
	ENSGALG00010011422	KATNAL2	katanin catalytic subunit A1 like 2 [Source:HGNC Symbol;Acc:HGNC:25387]	1.3	0.47	2.77049	1.47014	0.00019499	0.000797672	yes	up	gga04144;;gga03250;;gga04217	Endocytosis;;Viral life cycle - HIV-1;;Necroptosis
	ENSGALG00010024887	CASP18	initiator caspase [Source:NCBI gene (formerly Entrezgene);Acc:693266]	0.42	0.133333	4.35613	2.12305	0.0102071	0.0287817	yes	up	gga04210;;gga05132;;gga04217;;gga04010;;gga05164;;gga04115;;gga04625;;gga05168;;gga04621;;gga04620;;gga04623;;gga04622	Apoptosis;;Salmonella infection;;Necroptosis;;MAPK signaling pathway;;Influenza A;;p53 signaling pathway;;C-type lectin receptor signaling pathway;;Herpes simplex virus 1 infection;;NOD-like receptor signaling pathway;;Toll-like receptor signaling pathway;;Cytosolic DNA-sensing pathway;;RIG-I-like receptor signaling pathway
Cellular senescence	ENSGALG00010005884	MYB	MYB proto-onco, transcription factor [Source:NCBI gene (formerly Entrezgene);Acc:396244]	1.16333	5.5	0.199514	-2.32544	2.32e-30	6.84e-29	yes	down	gga04218;;gga03040	Cellular senescence;;Spliceosome
	ENSGALG00010015416	CAPN6	calpain 6 [Source:HGNC Symbol;Acc:HGNC:1483]	14.0933	4.43667	3.09657	1.63067	8.34e-65	7.34e-63	yes	up	gga04210;;gga04218;;gga04141;;gga04217	Apoptosis;;Cellular senescence;;Protein processing in endoplasmic reticulum;;Necroptosis
	ENSGALG00010013538	E2F7	E2F transcription factor 7 [Source:HGNC Symbol;Acc:HGNC:23820]	4.65	11.91	0.37653	-1.40916	1.2e-56	8.13e-55	yes	down	gga04218;;gga04110	Cellular senescence;;Cell cycle
	ENSGALG00010023489	ETV5	ETS variant 5 [Source:NCBI gene (formerly Entrezgene);Acc:395749]	2.17667	5.83667	0.361797	-1.46675	8.72e-17	1.29e-15	yes	down	gga04218	Cellular senescence
	ENSGALG00010016884	SBK1	SH3 domain binding kinase 1 [Source:HGNC Symbol;Acc:HGNC:17699]	0.133333	0	15.3105	3.93645	0.0465736	1	yes	up	gga04218;;gga04110;;gga04115	Cellular senescence;;Cell cycle;;p53 signaling pathway
	ENSGALG00010021123	RYR3	ryanodine receptor 3 [Source:NCBI gene (formerly Entrezgene);Acc:396111]	6.34667	13.69	0.461451	-1.11575	9.49e-71	9.67e-69	yes	down	gga04210;;gga04540;;gga04218;;gga04140;;gga04912;;gga04270;;gga04261;;gga04260;;gga04625;;gga04070;;gga04371;;gga04020;;gga04621;;gga04114	Apoptosis;;Gap junction;;Cellular senescence;;Autophagy - animal;;GnRH signaling pathway;;Vascular smooth muscle contraction;;Adrenergic signaling in cardiomyocytes;;Cardiac muscle contraction;;C-type lectin receptor signaling pathway;;Phosphatidylinositol signaling system;;Apelin signaling pathway;;Calcium signaling pathway;;NOD-like receptor signaling pathway;;Oocyte meiosis
	ENSGALG00010023987	TNNI3K	TNNI3 interacting kinase [Source:NCBI gene (formerly Entrezgene);Acc:100533999]	0.65	0.306667	2.06228	1.04424	0.039575	0.0918347	yes	up	gga04540;;gga04140;;gga04068;;gga05168;;gga05164;;gga04270;;gga04625;;gga04621;;gga04620;;gga04510;;gga04210;;gga04218;;gga04310;;gga04150;;gga04371;;gga04370;;gga04012;;gga04010;;gga05132;;gga04912;;gga04520;;gga04910;;gga04916;;gga04810;;gga04914;;gga04622	Gap junction;;Autophagy - animal;;FoxO signaling pathway;;Herpes simplex virus 1 infection;;Influenza A;;Vascular smooth muscle contraction;;C-type lectin receptor signaling pathway;;NOD-like receptor signaling pathway;;Toll-like receptor signaling pathway;;Focal adhesion;;Apoptosis;;Cellular senescence;;Wnt signaling pathway;;mTOR signaling pathway;;Apelin signaling pathway;;VEGF signaling pathw…
	ENSGALG00010012428	CCNE2	cyclin E2 [Source:NCBI gene (formerly Entrezgene);Acc:420231]	1.38	8.03667	0.166483	-2.58656	9.57e-33	3.19e-31	yes	down	gga04218;;gga04114;;gga04914;;gga04110;;gga04115;;gga04068	Cellular senescence;;Oocyte meiosis;;Progesterone-mediated oocyte maturation;;Cell cycle;;p53 signaling pathway;;FoxO signaling pathway
	ENSGALG00010004060	ETV1	ETS variant 1 [Source:NCBI gene (formerly Entrezgene);Acc:395748]	13.9467	29.1833	0.456279	-1.13201	1.64e-60	1.26e-58	yes	down	gga04218	Cellular senescence
	ENSGALG00010024333	ETV4	ETS variant transcription factor 4 [Source:HGNC Symbol;Acc:HGNC:3493]	3.12333	9.62667	0.311563	-1.6824	6.2e-29	1.69e-27	yes	down	gga04218	Cellular senescence
	ENSGALG00010022055	E2F1	E2F transcription factor 1 [Source:NCBI gene (formerly Entrezgene);Acc:396142]	3.78333	9.40667	0.393704	-1.34482	5.11e-19	8.58e-18	yes	down	gga04218;;gga04350;;gga04110;;gga04137;;gga03083	Cellular senescence;;TGF-beta signaling pathway;;Cell cycle;;Mitophagy - animal;;Polycomb repressive complex
	ENSGALG00010004039	ALPK1	alpha kinase 1 [Source:HGNC Symbol;Acc:HGNC:20917]	1.75667	1.02333	2.05029	1.03583	7.58e-05	0.000334717	yes	up	gga04218;;gga04621;;gga04217	Cellular senescence;;NOD-like receptor signaling pathway;;Necroptosis
	ENSGALG00010024438	RBL1	RB transcriptional corepressor like 1 [Source:HGNC Symbol;Acc:HGNC:9893]	4.35333	15.2533	0.276274	-1.85583	6.73e-19	1.12e-17	yes	down	gga04218;;gga04350;;gga04110;;gga04068	Cellular senescence;;TGF-beta signaling pathway;;Cell cycle;;FoxO signaling pathway
	ENSGALG00010021036	E2F8	E2F transcription factor 8 [Source:HGNC Symbol;Acc:HGNC:24727]	4.26333	11.65	0.357739	-1.48302	6.43e-33	2.17e-31	yes	down	gga04218;;gga04350;;gga04110	Cellular senescence;;TGF-beta signaling pathway;;Cell cycle
	ENSGALG00010022803	RERGL	ras-related and estrogen-regulated growth inhibitor-like	0.63	0.216667	2.85325	1.51261	0.00214077	0.00706362	yes	up	gga04810;;gga04218;;gga04140;;gga04137;;gga04625;;gga04371;;gga04010	Regulation of actin cytoskeleton;;Cellular senescence;;Autophagy - animal;;Mitophagy - animal;;C-type lectin receptor signaling pathway;;Apelin signaling pathway;;MAPK signaling pathway
	ENSGALG00010001941	IL6	interleukin 6 [Source:NCBI gene (formerly Entrezgene);Acc:395337]	4.41667	5.08	0.496066	-1.0114	0.000378245	0.00146023	yes	down	gga05132;;gga05168;;gga04218;;gga04672;;gga05164;;gga04060;;gga04625;;gga04621;;gga04620;;gga04623;;gga04068	Salmonella infection;;Herpes simplex virus 1 infection;;Cellular senescence;;Intestinal immune network for IgA production;;Influenza A;;Cytokine-cytokine receptor interaction;;C-type lectin receptor signaling pathway;;NOD-like receptor signaling pathway;;Toll-like receptor signaling pathway;;Cytosolic DNA-sensing pathway;;FoxO signaling pathway
	ENSGALG00010024146	CDKN1C	cyclin dependent kinase inhibitor 1C [Source:HGNC Symbol;Acc:HGNC:1786]	140.277	59.5633	2.29253	1.19694	2.59e-106	4.97e-104	yes	up	gga04218;;gga04110;;gga04012;;gga04115;;gga04068	Cellular senescence;;Cell cycle;;ErbB signaling pathway;;p53 signaling pathway;;FoxO signaling pathway
FoxO signaling pathway	ENSGALG00010025734	PLK3	polo like kinase 3 [Source:HGNC Symbol;Acc:HGNC:2154]	1.26333	2.49333	0.491665	-1.02425	0.000593459	0.00220199	yes	down	gga04625;;gga04914;;gga04114;;gga04110;;gga04068	C-type lectin receptor signaling pathway;;Progesterone-mediated oocyte maturation;;Oocyte meiosis;;Cell cycle;;FoxO signaling pathway
	ENSGALG00010018540	TNFSF10	tumor necrosis factor superfamily member 10 [Source:NCBI gene (formerly Entrezgene);Acc:378894]	53.77	23.5667	2.31782	1.21277	6.01e-98	1.05e-95	yes	up	gga04210;;gga05132;;gga04217;;gga04672;;gga05164;;gga04060;;gga05168;;gga04514;;gga04010;;gga04068	Apoptosis;;Salmonella infection;;Necroptosis;;Intestinal immune network for IgA production;;Influenza A;;Cytokine-cytokine receptor interaction;;Herpes simplex virus 1 infection;;Cell adhesion molecules;;MAPK signaling pathway;;FoxO signaling pathway
	ENSGALG00010025318	NUAK2	NUAK family kinase 2 [Source:HGNC Symbol;Acc:HGNC:29558]	5.26667	10.6467	0.479023	-1.06183	1.22e-14	1.53e-13	yes	down	gga04910;;gga04140;;gga04530;;gga04920;;gga04150;;gga04371;;gga04068	Insulin signaling pathway;;Autophagy - animal;;Tight junction;;Adipocytokine signaling pathway;;mTOR signaling pathway;;Apelin signaling pathway;;FoxO signaling pathway
	ENSGALG00010018391	STAC	SH3 and cysteine rich domain [Source:HGNC Symbol;Acc:HGNC:11353]	18.3267	41.2467	0.434086	-1.20395	2.9e-111	5.81e-109	yes	down	gga04210;;gga04540;;gga04912;;gga04910;;gga04150;;gga04510;;gga04012;;gga04010;;gga04068	Apoptosis;;Gap junction;;GnRH signaling pathway;;Insulin signaling pathway;;mTOR signaling pathway;;Focal adhesion;;ErbB signaling pathway;;MAPK signaling pathway;;FoxO signaling pathway
	ENSGALG00010023987	TNNI3K	TNNI3 interacting kinase [Source:NCBI gene (formerly Entrezgene);Acc:100533999]	0.65	0.306667	2.06228	1.04424	0.039575	0.0918347	yes	up	gga04540;;gga04140;;gga04068;;gga05168;;gga05164;;gga04270;;gga04625;;gga04621;;gga04620;;gga04510;;gga04210;;gga04218;;gga04310;;gga04150;;gga04371;;gga04370;;gga04012;;gga04010;;gga05132;;gga04912;;gga04520;;gga04910;;gga04916;;gga04810;;gga04914;;gga04622	Gap junction;;Autophagy - animal;;FoxO signaling pathway;;Herpes simplex virus 1 infection;;Influenza A;;Vascular smooth muscle contraction;;C-type lectin receptor signaling pathway;;NOD-like receptor signaling pathway;;Toll-like receptor signaling pathway;;Focal adhesion;;Apoptosis;;Cellular senescence;;Wnt signaling pathway;;mTOR signaling pathway;;Apelin signaling pathway;;VEGF signaling pathw…
	ENSGALG00010007166	RASGRF2	Ras protein specific guanine nucleotide releasing factor 2 [Source:HGNC Symbol;Acc:HGNC:9876]	0.5	1.14333	0.411724	-1.28025	0.000143898	0.000603681	yes	down	gga04540;;gga04912;;gga04910;;gga04810;;gga04150;;gga04068;;gga04012;;gga04010;;gga04510	Gap junction;;GnRH signaling pathway;;Insulin signaling pathway;;Regulation of actin cytoskeleton;;mTOR signaling pathway;;FoxO signaling pathway;;ErbB signaling pathway;;MAPK signaling pathway;;Focal adhesion
	ENSGALG00010012428	CCNE2	cyclin E2 [Source:NCBI gene (formerly Entrezgene);Acc:420231]	1.38	8.03667	0.166483	-2.58656	9.57e-33	3.19e-31	yes	down	gga04218;;gga04114;;gga04914;;gga04110;;gga04115;;gga04068	Cellular senescence;;Oocyte meiosis;;Progesterone-mediated oocyte maturation;;Cell cycle;;p53 signaling pathway;;FoxO signaling pathway
	ENSGALG00010022098	CDC7	cell division cycle 7 [Source:HGNC Symbol;Acc:HGNC:1745]	5.16333	11.6633	0.432896	-1.20791	2.08e-19	3.56e-18	yes	down	gga04540;;gga04310;;gga04520;;gga03008;;gga04137;;gga04110;;gga04340;;gga04068	Gap junction;;Wnt signaling pathway;;Adherens junction;;Ribosome biogenesis in eukaryotes;;Mitophagy - animal;;Cell cycle;;Hedgehog signaling pathway;;FoxO signaling pathway
	ENSGALG00010008245	FBXO32	F-box protein 32 [Source:NCBI gene (formerly Entrezgene);Acc:420343]	35.8633	16.4167	2.10514	1.07391	1.02e-110	2.02e-108	yes	up	gga04068	FoxO signaling pathway
	ENSGALG00010017563	ALK	ALK receptor tyrosine kinase [Source:HGNC Symbol;Acc:HGNC:427]	0.433333	0.95	0.465507	-1.10312	0.00237349	0.00776391	yes	down	gga04914;;gga04144;;gga04520;;gga04140;;gga04810;;gga04150;;gga04114;;gga04068;;gga04010;;gga04510	Progesterone-mediated oocyte maturation;;Endocytosis;;Adherens junction;;Autophagy - animal;;Regulation of actin cytoskeleton;;mTOR signaling pathway;;Oocyte meiosis;;FoxO signaling pathway;;MAPK signaling pathway;;Focal adhesion
	ENSGALG00010024438	RBL1	RB transcriptional corepressor like 1 [Source:HGNC Symbol;Acc:HGNC:9893]	4.35333	15.2533	0.276274	-1.85583	6.73e-19	1.12e-17	yes	down	gga04218;;gga04350;;gga04110;;gga04068	Cellular senescence;;TGF-beta signaling pathway;;Cell cycle;;FoxO signaling pathway
	ENSGALG00010001941	IL6	interleukin 6 [Source:NCBI gene (formerly Entrezgene);Acc:395337]	4.41667	5.08	0.496066	-1.0114	0.000378245	0.00146023	yes	down	gga05132;;gga05168;;gga04218;;gga04672;;gga05164;;gga04060;;gga04625;;gga04621;;gga04620;;gga04623;;gga04068	Salmonella infection;;Herpes simplex virus 1 infection;;Cellular senescence;;Intestinal immune network for IgA production;;Influenza A;;Cytokine-cytokine receptor interaction;;C-type lectin receptor signaling pathway;;NOD-like receptor signaling pathway;;Toll-like receptor signaling pathway;;Cytosolic DNA-sensing pathway;;FoxO signaling pathway
	ENSGALG00010024146	CDKN1C	cyclin dependent kinase inhibitor 1C [Source:HGNC Symbol;Acc:HGNC:1786]	140.277	59.5633	2.29253	1.19694	2.59e-106	4.97e-104	yes	up	gga04218;;gga04110;;gga04012;;gga04115;;gga04068	Cellular senescence;;Cell cycle;;ErbB signaling pathway;;p53 signaling pathway;;FoxO signaling pathway
Arachidonic acid metabolism	ENSGALG00010020250	PLA2G4B	Phospholipase A2 group IVB	5.22333	2.39667	2.13207	1.09226	8.53e-14	9.98e-13	yes	up	gga00564;;gga00565;;gga00592;;gga00591;;gga00590;;gga04217;;gga04912;;gga04270;;gga04370;;gga04010	Glycerophospholipid metabolism;;Ether lipid metabolism;;alpha-Linolenic acid metabolism;;Linoleic acid metabolism;;Arachidonic acid metabolism;;Necroptosis;;GnRH signaling pathway;;Vascular smooth muscle contraction;;VEGF signaling pathway;;MAPK signaling pathway
	ENSGALG00010020568	PLA2G4F	phospholipase A2 group IVF [Source:HGNC Symbol;Acc:HGNC:27396]	0.643333	0.166667	3.81351	1.93112	0.000506957	0.0019117	yes	up	gga00564;;gga00565;;gga00592;;gga00591;;gga00590;;gga04217;;gga04912;;gga04270;;gga04370;;gga04010	Glycerophospholipid metabolism;;Ether lipid metabolism;;alpha-Linolenic acid metabolism;;Linoleic acid metabolism;;Arachidonic acid metabolism;;Necroptosis;;GnRH signaling pathway;;Vascular smooth muscle contraction;;VEGF signaling pathway;;MAPK signaling pathway
	ENSGALG00010020478	PLA2G4E	cytosolic phospholipase A2 epsilon-like	0.396667	0.0533333	7.5601	2.91841	0.00147689	0.00505014	yes	up	gga00564;;gga00565;;gga00592;;gga00591;;gga00590;;gga04217;;gga04912;;gga04270;;gga04370;;gga04010	Glycerophospholipid metabolism;;Ether lipid metabolism;;alpha-Linolenic acid metabolism;;Linoleic acid metabolism;;Arachidonic acid metabolism;;Necroptosis;;GnRH signaling pathway;;Vascular smooth muscle contraction;;VEGF signaling pathway;;MAPK signaling pathway
	ENSGALG00010010061	CYP2D6	cytochrome P450 family 2 subfamily D member 6 [Source:NCBI gene (formerly Entrezgene);Acc:417981]	21.3667	8.99333	2.30608	1.20544	5.51e-32	1.75e-30	yes	up	gga00140;;gga00591;;gga00590	Steroid hormone biosynthesis;;Linoleic acid metabolism;;Arachidonic acid metabolism
NOD-like receptor signaling pathway	ENSGALG00010001210	PANX2	pannexin 2 [Source:HGNC Symbol;Acc:HGNC:8600]	0.223333	0.48	0.390818	-1.35543	0.0140003	0.0378415	yes	down	gga04621	NOD-like receptor signaling pathway
	ENSGALG00010005345	NOX3	NADPH oxidase 3 [Source:HGNC Symbol;Acc:HGNC:7890]	0.22	0.89	0.233643	-2.09762	0.000224331	0.000906288	yes	down	gga04145;;gga04621;;gga04216;;gga04217	Phagosome;;NOD-like receptor signaling pathway;;Ferroptosis;;Necroptosis
	ENSGALG00010018780	WDHD1	WD repeat and HMG-box DNA binding protein 1 [Source:HGNC Symbol;Acc:HGNC:23170]	4.16333	8.73	0.461685	-1.11502	1.34e-20	2.43e-19	yes	down	gga04140;;gga04621;;gga04310;;gga04136	Autophagy - animal;;NOD-like receptor signaling pathway;;Wnt signaling pathway;;Autophagy - other
	ENSGALG00010024168	BIRC7	baculoviral IAP repeat containing 7 [Source:HGNC Symbol;Acc:HGNC:13702]	0.04	0.286667	0.117797	-3.08562	0.0250943	1	yes	down	gga04210;;gga05132;;gga05168;;gga04217;;gga04621;;gga04120;;gga04510	Apoptosis;;Salmonella infection;;Herpes simplex virus 1 infection;;Necroptosis;;NOD-like receptor signaling pathway;;Ubiquitin mediated proteolysis;;Focal adhesion
	ENSGALG00010009740	LRRC73	leucine rich repeat containing 73 [Source:NCBI gene (formerly Entrezgene);Acc:421454]	0.616667	0.0866667	6.4778	2.69551	0.0279787	1	yes	up	gga04621	NOD-like receptor signaling pathway
	ENSGALG00010021123	RYR3	ryanodine receptor 3 [Source:NCBI gene (formerly Entrezgene);Acc:396111]	6.34667	13.69	0.461451	-1.11575	9.49e-71	9.67e-69	yes	down	gga04210;;gga04540;;gga04218;;gga04140;;gga04912;;gga04270;;gga04261;;gga04260;;gga04625;;gga04070;;gga04371;;gga04020;;gga04621;;gga04114	Apoptosis;;Gap junction;;Cellular senescence;;Autophagy - animal;;GnRH signaling pathway;;Vascular smooth muscle contraction;;Adrenergic signaling in cardiomyocytes;;Cardiac muscle contraction;;C-type lectin receptor signaling pathway;;Phosphatidylinositol signaling system;;Apelin signaling pathway;;Calcium signaling pathway;;NOD-like receptor signaling pathway;;Oocyte meiosis
	ENSGALG00010023987	TNNI3K	TNNI3 interacting kinase [Source:NCBI gene (formerly Entrezgene);Acc:100533999]	0.65	0.306667	2.06228	1.04424	0.039575	0.0918347	yes	up	gga04540;;gga04140;;gga04068;;gga05168;;gga05164;;gga04270;;gga04625;;gga04621;;gga04620;;gga04510;;gga04210;;gga04218;;gga04310;;gga04150;;gga04371;;gga04370;;gga04012;;gga04010;;gga05132;;gga04912;;gga04520;;gga04910;;gga04916;;gga04810;;gga04914;;gga04622	Gap junction;;Autophagy - animal;;FoxO signaling pathway;;Herpes simplex virus 1 infection;;Influenza A;;Vascular smooth muscle contraction;;C-type lectin receptor signaling pathway;;NOD-like receptor signaling pathway;;Toll-like receptor signaling pathway;;Focal adhesion;;Apoptosis;;Cellular senescence;;Wnt signaling pathway;;mTOR signaling pathway;;Apelin signaling pathway;;VEGF signaling pathw…
	ENSGALG00010004039	ALPK1	alpha kinase 1 [Source:HGNC Symbol;Acc:HGNC:20917]	1.75667	1.02333	2.05029	1.03583	7.58e-05	0.000334717	yes	up	gga04218;;gga04621;;gga04217	Cellular senescence;;NOD-like receptor signaling pathway;;Necroptosis
	ENSGALG00010024887	CASP18	initiator caspase [Source:NCBI gene (formerly Entrezgene);Acc:693266]	0.42	0.133333	4.35613	2.12305	0.0102071	0.0287817	yes	up	gga04210;;gga05132;;gga04217;;gga04010;;gga05164;;gga04115;;gga04625;;gga05168;;gga04621;;gga04620;;gga04623;;gga04622	Apoptosis;;Salmonella infection;;Necroptosis;;MAPK signaling pathway;;Influenza A;;p53 signaling pathway;;C-type lectin receptor signaling pathway;;Herpes simplex virus 1 infection;;NOD-like receptor signaling pathway;;Toll-like receptor signaling pathway;;Cytosolic DNA-sensing pathway;;RIG-I-like receptor signaling pathway
	ENSGALG00010001941	IL6	interleukin 6 [Source:NCBI gene (formerly Entrezgene);Acc:395337]	4.41667	5.08	0.496066	-1.0114	0.000378245	0.00146023	yes	down	gga05132;;gga05168;;gga04218;;gga04672;;gga05164;;gga04060;;gga04625;;gga04621;;gga04620;;gga04623;;gga04068	Salmonella infection;;Herpes simplex virus 1 infection;;Cellular senescence;;Intestinal immune network for IgA production;;Influenza A;;Cytokine-cytokine receptor interaction;;C-type lectin receptor signaling pathway;;NOD-like receptor signaling pathway;;Toll-like receptor signaling pathway;;Cytosolic DNA-sensing pathway;;FoxO signaling pathway
	ENSGALG00010029945	CCL4	C-C motif chemokine ligand 4 [Source:NCBI gene (formerly Entrezgene);Acc:395468]	2.88	10.09	0.280356	-1.83467	4.16e-08	2.92e-07	yes	down	gga05168;;gga05164;;gga04060;;gga04621;;gga04620;;gga04623	Herpes simplex virus 1 infection;;Influenza A;;Cytokine-cytokine receptor interaction;;NOD-like receptor signaling pathway;;Toll-like receptor signaling pathway;;Cytosolic DNA-sensing pathway
TGF-beta signaling pathway	ENSGALG00010008161	TMEFF1	transmembrane protein with EGF like and two follistatin like domains 1 [Source:HGNC Symbol;Acc:HGNC:11866]	0.7	2.73	0.24738	-2.0152	2.81e-08	2.01e-07	yes	down	gga04350;;gga04512	TGF-beta signaling pathway;;ECM-receptor interaction
	ENSGALG00010012441	FST	follistatin [Source:NCBI gene (formerly Entrezgene);Acc:396119]	17.8467	38.51	0.451124	-1.14841	1.99e-42	9.01e-41	yes	down	gga04350;;gga04512	TGF-beta signaling pathway;;ECM-receptor interaction
	ENSGALG00010001854	CHRDL2	chordin like 2 [Source:HGNC Symbol;Acc:HGNC:24168]	2.05667	1.00333	2.00704	1.00507	0.00128864	0.0044612	yes	up	gga04350	TGF-beta signaling pathway
	ENSGALG00010018503	BMP2	bone morphogenetic protein 2 [Source:HGNC Symbol;Acc:HGNC:1069]	1.22333	2.40667	0.477472	-1.06651	0.00016707	0.000691959	yes	down	gga04350;;gga04060	TGF-beta signaling pathway;;Cytokine-cytokine receptor interaction
	ENSGALG00010022055	E2F1	E2F transcription factor 1 [Source:NCBI gene (formerly Entrezgene);Acc:396142]	3.78333	9.40667	0.393704	-1.34482	5.11e-19	8.58e-18	yes	down	gga04218;;gga04350;;gga04110;;gga04137;;gga03083	Cellular senescence;;TGF-beta signaling pathway;;Cell cycle;;Mitophagy - animal;;Polycomb repressive complex
	ENSGALG00010024438	RBL1	RB transcriptional corepressor like 1 [Source:HGNC Symbol;Acc:HGNC:9893]	4.35333	15.2533	0.276274	-1.85583	6.73e-19	1.12e-17	yes	down	gga04218;;gga04350;;gga04110;;gga04068	Cellular senescence;;TGF-beta signaling pathway;;Cell cycle;;FoxO signaling pathway
	ENSGALG00010021036	E2F8	E2F transcription factor 8 [Source:HGNC Symbol;Acc:HGNC:24727]	4.26333	11.65	0.357739	-1.48302	6.43e-33	2.17e-31	yes	down	gga04218;;gga04350;;gga04110	Cellular senescence;;TGF-beta signaling pathway;;Cell cycle
	ENSGALG00010021385	GDF5	growth differentiation factor 5 [Source:NCBI gene (formerly Entrezgene);Acc:374249]	1.92333	0.576667	3.22792	1.69061	5.24e-07	3.21e-06	yes	up	gga04350;;gga04060	TGF-beta signaling pathway;;Cytokine-cytokine receptor interaction
Folate biosynthesis	ENSGALG00010013290	AKR1D1	aldo-keto reductase family 1 member D1 [Source:NCBI gene (formerly Entrezgene);Acc:418107]	5.26333	2.31667	2.35579	1.23621	4.1e-05	0.000189435	yes	up	gga00561;;gga00120;;gga00040;;gga00140;;gga00052;;gga00790;;gga00051	Glycerolipid metabolism;;Primary bile acid biosynthesis;;Pentose and glucuronate interconversions;;Steroid hormone biosynthesis;;Galactose metabolism;;Folate biosynthesis;;Fructose and mannose metabolism
Cytokine-cytokine receptor interaction	ENSGALG00010014614	GHR	growth hormone receptor [Source:NCBI gene (formerly Entrezgene);Acc:408184]	101.303	37.0767	2.66187	1.41244	1.14e-265	1.12e-262	yes	up	gga04080;;gga04060	Neuroactive ligand-receptor interaction;;Cytokine-cytokine receptor interaction
	ENSGALG00010024963	TNFRSF6B	TNF receptor superfamily member 6b [Source:HGNC Symbol;Acc:HGNC:11921]	16.7067	37.14	0.414358	-1.27105	3.42e-38	1.34e-36	yes	down	gga04920;;gga04060	Adipocytokine signaling pathway;;Cytokine-cytokine receptor interaction
	ENSGALG00010008258	CCDC82	coiled-coil domain containing 82 [Source:HGNC Symbol;Acc:HGNC:26282]	6.07333	2.61667	2.25972	1.17614	3.35e-18	5.37e-17	yes	up	gga04060	Cytokine-cytokine receptor interaction
	ENSGALG00010018540	TNFSF10	tumor necrosis factor superfamily member 10 [Source:NCBI gene (formerly Entrezgene);Acc:378894]	53.77	23.5667	2.31782	1.21277	6.01e-98	1.05e-95	yes	up	gga04210;;gga05132;;gga04217;;gga04672;;gga05164;;gga04060;;gga05168;;gga04514;;gga04010;;gga04068	Apoptosis;;Salmonella infection;;Necroptosis;;Intestinal immune network for IgA production;;Influenza A;;Cytokine-cytokine receptor interaction;;Herpes simplex virus 1 infection;;Cell adhesion molecules;;MAPK signaling pathway;;FoxO signaling pathway
	ENSGALG00010013566	TNFSF4	TNF family profile domain-containing protein	13.3633	45.7467	0.284833	-1.81181	3.04e-133	8.65e-131	yes	down	gga04060	Cytokine-cytokine receptor interaction
	ENSGALG00010011019	NECAB1	N-terminal EF-hand calcium binding protein 1 [Source:NCBI gene (formerly Entrezgene);Acc:420219]	1.4	0.18	7.55354	2.91715	4.1e-05	0.000189708	yes	up	gga04060	Cytokine-cytokine receptor interaction
	ENSGALG00010000225	LIF	LIF interleukin 6 family cytokine [Source:HGNC Symbol;Acc:HGNC:6596]	0.483333	1.28	0.366023	-1.44999	0.00953744	0.027026	yes	down	gga04060	Cytokine-cytokine receptor interaction
	ENSGALG00010017056	AGTR1	angiotensin II receptor type 1 [Source:NCBI gene (formerly Entrezgene);Acc:396065]	0.576667	0.26	2.08668	1.06121	0.000588082	0.00218442	yes	up	gga04144;;gga04270;;gga04261;;gga04060;;gga04080;;gga04371;;gga04020	Endocytosis;;Vascular smooth muscle contraction;;Adrenergic signaling in cardiomyocytes;;Cytokine-cytokine receptor interaction;;Neuroactive ligand-receptor interaction;;Apelin signaling pathway;;Calcium signaling pathway
	ENSGALG00010020718	lncRNA		0.0333333	0.143333	0.287729	-1.79722	0.0214228	0.054944	yes	down	gga04060	Cytokine-cytokine receptor interaction
	ENSGALG00010013621	PDGFRA	platelet-derived growth factor receptor, alpha polypeptide [Source:NCBI gene (formerly Entrezgene);Acc:395509]	8.45333	4.04667	2.04304	1.03072	4.52e-27	1.12e-25	yes	up	gga04540;;gga04144;;gga04916;;gga04810;;gga04060;;gga04020;;gga04010;;gga04510	Gap junction;;Endocytosis;;Melanogenesis;;Regulation of actin cytoskeleton;;Cytokine-cytokine receptor interaction;;Calcium signaling pathway;;MAPK signaling pathway;;Focal adhesion
	ENSGALG00010009219	TNFRSF11B	TNF receptor superfamily member 11b [Source:NCBI gene (formerly Entrezgene);Acc:378803]	18.74	43.2	0.423615	-1.23917	2.29e-55	1.48e-53	yes	down	gga04920;;gga04060	Adipocytokine signaling pathway;;Cytokine-cytokine receptor interaction
	ENSGALG00010014809	lncRNA		0.52	1.25667	0.416269	-1.26441	0.000615605	0.00227736	yes	down	gga04060	Cytokine-cytokine receptor interaction
	ENSGALG00010018503	BMP2	bone morphogenetic protein 2 [Source:HGNC Symbol;Acc:HGNC:1069]	1.22333	2.40667	0.477472	-1.06651	0.00016707	0.000691959	yes	down	gga04350;;gga04060	TGF-beta signaling pathway;;Cytokine-cytokine receptor interaction
	ENSGALG00010015335	lncRNA		0.326667	0.0133333	27.4757	4.78009	3.02e-05	0.000142516	yes	up	gga04060	Cytokine-cytokine receptor interaction
	ENSGALG00010002707	RELT	RELT TNF receptor [Source:HGNC Symbol;Acc:HGNC:13764]	1.36333	3.46	0.391731	-1.35207	1.79e-05	8.74e-05	yes	down	gga04060	Cytokine-cytokine receptor interaction
	ENSGALG00010015585	BDKRB1	bradykinin receptor B1 [Source:NCBI gene (formerly Entrezgene);Acc:772372]	1.69333	3.17667	0.480062	-1.05871	4.53e-08	3.16e-07	yes	down	gga04270;;gga04261;;gga04810;;gga04060;;gga04080;;gga04371;;gga04020	Vascular smooth muscle contraction;;Adrenergic signaling in cardiomyocytes;;Regulation of actin cytoskeleton;;Cytokine-cytokine receptor interaction;;Neuroactive ligand-receptor interaction;;Apelin signaling pathway;;Calcium signaling pathway
	ENSGALG00010001941	IL6	interleukin 6 [Source:NCBI gene (formerly Entrezgene);Acc:395337]	4.41667	5.08	0.496066	-1.0114	0.000378245	0.00146023	yes	down	gga05132;;gga05168;;gga04218;;gga04672;;gga05164;;gga04060;;gga04625;;gga04621;;gga04620;;gga04623;;gga04068	Salmonella infection;;Herpes simplex virus 1 infection;;Cellular senescence;;Intestinal immune network for IgA production;;Influenza A;;Cytokine-cytokine receptor interaction;;C-type lectin receptor signaling pathway;;NOD-like receptor signaling pathway;;Toll-like receptor signaling pathway;;Cytosolic DNA-sensing pathway;;FoxO signaling pathway
	ENSGALG00010029945	CCL4	C-C motif chemokine ligand 4 [Source:NCBI gene (formerly Entrezgene);Acc:395468]	2.88	10.09	0.280356	-1.83467	4.16e-08	2.92e-07	yes	down	gga05168;;gga05164;;gga04060;;gga04621;;gga04620;;gga04623	Herpes simplex virus 1 infection;;Influenza A;;Cytokine-cytokine receptor interaction;;NOD-like receptor signaling pathway;;Toll-like receptor signaling pathway;;Cytosolic DNA-sensing pathway
	ENSGALG00010021385	GDF5	growth differentiation factor 5 [Source:NCBI gene (formerly Entrezgene);Acc:374249]	1.92333	0.576667	3.22792	1.69061	5.24e-07	3.21e-06	yes	up	gga04350;;gga04060	TGF-beta signaling pathway;;Cytokine-cytokine receptor interaction
Apoptosis	ENSGALG00010015416	CAPN6	calpain 6 [Source:HGNC Symbol;Acc:HGNC:1483]	14.0933	4.43667	3.09657	1.63067	8.34e-65	7.34e-63	yes	up	gga04210;;gga04218;;gga04141;;gga04217	Apoptosis;;Cellular senescence;;Protein processing in endoplasmic reticulum;;Necroptosis
	ENSGALG00010018540	TNFSF10	tumor necrosis factor superfamily member 10 [Source:NCBI gene (formerly Entrezgene);Acc:378894]	53.77	23.5667	2.31782	1.21277	6.01e-98	1.05e-95	yes	up	gga04210;;gga05132;;gga04217;;gga04672;;gga05164;;gga04060;;gga05168;;gga04514;;gga04010;;gga04068	Apoptosis;;Salmonella infection;;Necroptosis;;Intestinal immune network for IgA production;;Influenza A;;Cytokine-cytokine receptor interaction;;Herpes simplex virus 1 infection;;Cell adhesion molecules;;MAPK signaling pathway;;FoxO signaling pathway
	ENSGALG00010018391	STAC	SH3 and cysteine rich domain [Source:HGNC Symbol;Acc:HGNC:11353]	18.3267	41.2467	0.434086	-1.20395	2.9e-111	5.81e-109	yes	down	gga04210;;gga04540;;gga04912;;gga04910;;gga04150;;gga04510;;gga04012;;gga04010;;gga04068	Apoptosis;;Gap junction;;GnRH signaling pathway;;Insulin signaling pathway;;mTOR signaling pathway;;Focal adhesion;;ErbB signaling pathway;;MAPK signaling pathway;;FoxO signaling pathway
	ENSGALG00010009102	HTRA3	HtrA serine peptidase 3 [Source:HGNC Symbol;Acc:HGNC:30406]	153.16	59.9367	2.49185	1.31722	1.85e-198	1.01e-195	yes	up	gga04210	Apoptosis
	ENSGALG00010024168	BIRC7	baculoviral IAP repeat containing 7 [Source:HGNC Symbol;Acc:HGNC:13702]	0.04	0.286667	0.117797	-3.08562	0.0250943	1	yes	down	gga04210;;gga05132;;gga05168;;gga04217;;gga04621;;gga04120;;gga04510	Apoptosis;;Salmonella infection;;Herpes simplex virus 1 infection;;Necroptosis;;NOD-like receptor signaling pathway;;Ubiquitin mediated proteolysis;;Focal adhesion
	ENSGALG00010021123	RYR3	ryanodine receptor 3 [Source:NCBI gene (formerly Entrezgene);Acc:396111]	6.34667	13.69	0.461451	-1.11575	9.49e-71	9.67e-69	yes	down	gga04210;;gga04540;;gga04218;;gga04140;;gga04912;;gga04270;;gga04261;;gga04260;;gga04625;;gga04070;;gga04371;;gga04020;;gga04621;;gga04114	Apoptosis;;Gap junction;;Cellular senescence;;Autophagy - animal;;GnRH signaling pathway;;Vascular smooth muscle contraction;;Adrenergic signaling in cardiomyocytes;;Cardiac muscle contraction;;C-type lectin receptor signaling pathway;;Phosphatidylinositol signaling system;;Apelin signaling pathway;;Calcium signaling pathway;;NOD-like receptor signaling pathway;;Oocyte meiosis
	ENSGALG00010023987	TNNI3K	TNNI3 interacting kinase [Source:NCBI gene (formerly Entrezgene);Acc:100533999]	0.65	0.306667	2.06228	1.04424	0.039575	0.0918347	yes	up	gga04540;;gga04140;;gga04068;;gga05168;;gga05164;;gga04270;;gga04625;;gga04621;;gga04620;;gga04510;;gga04210;;gga04218;;gga04310;;gga04150;;gga04371;;gga04370;;gga04012;;gga04010;;gga05132;;gga04912;;gga04520;;gga04910;;gga04916;;gga04810;;gga04914;;gga04622	Gap junction;;Autophagy - animal;;FoxO signaling pathway;;Herpes simplex virus 1 infection;;Influenza A;;Vascular smooth muscle contraction;;C-type lectin receptor signaling pathway;;NOD-like receptor signaling pathway;;Toll-like receptor signaling pathway;;Focal adhesion;;Apoptosis;;Cellular senescence;;Wnt signaling pathway;;mTOR signaling pathway;;Apelin signaling pathway;;VEGF signaling pathw…
	ENSGALG00010001705	HTRA1	HtrA serine peptidase 1 [Source:HGNC Symbol;Acc:HGNC:9476]	35.89	15.35	2.28026	1.1892	6.06e-41	2.67e-39	yes	up	gga04210	Apoptosis
	ENSGALG00010024887	CASP18	initiator caspase [Source:NCBI gene (formerly Entrezgene);Acc:693266]	0.42	0.133333	4.35613	2.12305	0.0102071	0.0287817	yes	up	gga04210;;gga05132;;gga04217;;gga04010;;gga05164;;gga04115;;gga04625;;gga05168;;gga04621;;gga04620;;gga04623;;gga04622	Apoptosis;;Salmonella infection;;Necroptosis;;MAPK signaling pathway;;Influenza A;;p53 signaling pathway;;C-type lectin receptor signaling pathway;;Herpes simplex virus 1 infection;;NOD-like receptor signaling pathway;;Toll-like receptor signaling pathway;;Cytosolic DNA-sensing pathway;;RIG-I-like receptor signaling pathway
mTOR signaling pathway	ENSGALG00010008444	SLC7A11	solute carrier family 7 member 11 [Source:HGNC Symbol;Acc:HGNC:11059]	1.91333	0.86	2.18906	1.13031	1.46e-05	7.25e-05	yes	up	gga04216;;gga04150	Ferroptosis;;mTOR signaling pathway
	ENSGALG00010025318	NUAK2	NUAK family kinase 2 [Source:HGNC Symbol;Acc:HGNC:29558]	5.26667	10.6467	0.479023	-1.06183	1.22e-14	1.53e-13	yes	down	gga04910;;gga04140;;gga04530;;gga04920;;gga04150;;gga04371;;gga04068	Insulin signaling pathway;;Autophagy - animal;;Tight junction;;Adipocytokine signaling pathway;;mTOR signaling pathway;;Apelin signaling pathway;;FoxO signaling pathway
	ENSGALG00010018391	STAC	SH3 and cysteine rich domain [Source:HGNC Symbol;Acc:HGNC:11353]	18.3267	41.2467	0.434086	-1.20395	2.9e-111	5.81e-109	yes	down	gga04210;;gga04540;;gga04912;;gga04910;;gga04150;;gga04510;;gga04012;;gga04010;;gga04068	Apoptosis;;Gap junction;;GnRH signaling pathway;;Insulin signaling pathway;;mTOR signaling pathway;;Focal adhesion;;ErbB signaling pathway;;MAPK signaling pathway;;FoxO signaling pathway
	ENSGALG00010014244	SESN1	sestrin 1 [Source:HGNC Symbol;Acc:HGNC:21595]	52.8433	23.9967	2.14753	1.10268	1.69e-71	1.8e-69	yes	up	gga04115;;gga04150	p53 signaling pathway;;mTOR signaling pathway
	ENSGALG00010023987	TNNI3K	TNNI3 interacting kinase [Source:NCBI gene (formerly Entrezgene);Acc:100533999]	0.65	0.306667	2.06228	1.04424	0.039575	0.0918347	yes	up	gga04540;;gga04140;;gga04068;;gga05168;;gga05164;;gga04270;;gga04625;;gga04621;;gga04620;;gga04510;;gga04210;;gga04218;;gga04310;;gga04150;;gga04371;;gga04370;;gga04012;;gga04010;;gga05132;;gga04912;;gga04520;;gga04910;;gga04916;;gga04810;;gga04914;;gga04622	Gap junction;;Autophagy - animal;;FoxO signaling pathway;;Herpes simplex virus 1 infection;;Influenza A;;Vascular smooth muscle contraction;;C-type lectin receptor signaling pathway;;NOD-like receptor signaling pathway;;Toll-like receptor signaling pathway;;Focal adhesion;;Apoptosis;;Cellular senescence;;Wnt signaling pathway;;mTOR signaling pathway;;Apelin signaling pathway;;VEGF signaling pathw…
	ENSGALG00010009387	DEPTOR	DEP domain containing MTOR-interacting protein [Source:NCBI gene (formerly Entrezgene);Acc:420357]	14.6633	6.93667	2.04459	1.03181	2.94e-15	3.88e-14	yes	up	gga04261;;gga04140;;gga04150	Adrenergic signaling in cardiomyocytes;;Autophagy - animal;;mTOR signaling pathway
	ENSGALG00010007166	RASGRF2	Ras protein specific guanine nucleotide releasing factor 2 [Source:HGNC Symbol;Acc:HGNC:9876]	0.5	1.14333	0.411724	-1.28025	0.000143898	0.000603681	yes	down	gga04540;;gga04912;;gga04910;;gga04810;;gga04150;;gga04068;;gga04012;;gga04010;;gga04510	Gap junction;;GnRH signaling pathway;;Insulin signaling pathway;;Regulation of actin cytoskeleton;;mTOR signaling pathway;;FoxO signaling pathway;;ErbB signaling pathway;;MAPK signaling pathway;;Focal adhesion
	ENSGALG00010026481	DIXDC1	DIX domain containing 1 [Source:HGNC Symbol;Acc:HGNC:23695]	2.46667	0.903333	2.63872	1.39984	6.42e-07	3.89e-06	yes	up	gga04150;;gga04310;;gga04520;;gga04916;;gga04530;;gga04810;;gga04330;;gga04510	mTOR signaling pathway;;Wnt signaling pathway;;Adherens junction;;Melanogenesis;;Tight junction;;Regulation of actin cytoskeleton;;Notch signaling pathway;;Focal adhesion
	ENSGALG00010017563	ALK	ALK receptor tyrosine kinase [Source:HGNC Symbol;Acc:HGNC:427]	0.433333	0.95	0.465507	-1.10312	0.00237349	0.00776391	yes	down	gga04914;;gga04144;;gga04520;;gga04140;;gga04810;;gga04150;;gga04114;;gga04068;;gga04010;;gga04510	Progesterone-mediated oocyte maturation;;Endocytosis;;Adherens junction;;Autophagy - animal;;Regulation of actin cytoskeleton;;mTOR signaling pathway;;Oocyte meiosis;;FoxO signaling pathway;;MAPK signaling pathway;;Focal adhesion
MAPK signaling pathway	ENSGALG00010008346	NR4A3	nuclear receptor subfamily 4 group A member 3 [Source:HGNC Symbol;Acc:HGNC:7982]	0.666667	3.46	0.327329	-1.61119	1.55e-06	8.86e-06	yes	down	gga04010	MAPK signaling pathway
	ENSGALG00010002994	DUSP4	dual specificity phosphatase 4 [Source:NCBI gene (formerly Entrezgene);Acc:395642]	0.486667	2.58667	0.184995	-2.43444	2.61e-10	2.29e-09	yes	down	gga04010	MAPK signaling pathway
	ENSGALG00010020250	PLA2G4B	Phospholipase A2 group IVB	5.22333	2.39667	2.13207	1.09226	8.53e-14	9.98e-13	yes	up	gga00564;;gga00565;;gga00592;;gga00591;;gga00590;;gga04217;;gga04912;;gga04270;;gga04370;;gga04010	Glycerophospholipid metabolism;;Ether lipid metabolism;;alpha-Linolenic acid metabolism;;Linoleic acid metabolism;;Arachidonic acid metabolism;;Necroptosis;;GnRH signaling pathway;;Vascular smooth muscle contraction;;VEGF signaling pathway;;MAPK signaling pathway
	ENSGALG00010016653	EPHA2	EPH receptor A2 [Source:HGNC Symbol;Acc:HGNC:3386]	9.63333	23.9367	0.394521	-1.34182	4.95e-66	4.42e-64	yes	down	gga04010	MAPK signaling pathway
	ENSGALG00010018540	TNFSF10	tumor necrosis factor superfamily member 10 [Source:NCBI gene (formerly Entrezgene);Acc:378894]	53.77	23.5667	2.31782	1.21277	6.01e-98	1.05e-95	yes	up	gga04210;;gga05132;;gga04217;;gga04672;;gga05164;;gga04060;;gga05168;;gga04514;;gga04010;;gga04068	Apoptosis;;Salmonella infection;;Necroptosis;;Intestinal immune network for IgA production;;Influenza A;;Cytokine-cytokine receptor interaction;;Herpes simplex virus 1 infection;;Cell adhesion molecules;;MAPK signaling pathway;;FoxO signaling pathway
	ENSGALG00010018391	STAC	SH3 and cysteine rich domain [Source:HGNC Symbol;Acc:HGNC:11353]	18.3267	41.2467	0.434086	-1.20395	2.9e-111	5.81e-109	yes	down	gga04210;;gga04540;;gga04912;;gga04910;;gga04150;;gga04510;;gga04012;;gga04010;;gga04068	Apoptosis;;Gap junction;;GnRH signaling pathway;;Insulin signaling pathway;;mTOR signaling pathway;;Focal adhesion;;ErbB signaling pathway;;MAPK signaling pathway;;FoxO signaling pathway
	ENSGALG00010020568	PLA2G4F	phospholipase A2 group IVF [Source:HGNC Symbol;Acc:HGNC:27396]	0.643333	0.166667	3.81351	1.93112	0.000506957	0.0019117	yes	up	gga00564;;gga00565;;gga00592;;gga00591;;gga00590;;gga04217;;gga04912;;gga04270;;gga04370;;gga04010	Glycerophospholipid metabolism;;Ether lipid metabolism;;alpha-Linolenic acid metabolism;;Linoleic acid metabolism;;Arachidonic acid metabolism;;Necroptosis;;GnRH signaling pathway;;Vascular smooth muscle contraction;;VEGF signaling pathway;;MAPK signaling pathway
	ENSGALG00010023987	TNNI3K	TNNI3 interacting kinase [Source:NCBI gene (formerly Entrezgene);Acc:100533999]	0.65	0.306667	2.06228	1.04424	0.039575	0.0918347	yes	up	gga04540;;gga04140;;gga04068;;gga05168;;gga05164;;gga04270;;gga04625;;gga04621;;gga04620;;gga04510;;gga04210;;gga04218;;gga04310;;gga04150;;gga04371;;gga04370;;gga04012;;gga04010;;gga05132;;gga04912;;gga04520;;gga04910;;gga04916;;gga04810;;gga04914;;gga04622	Gap junction;;Autophagy - animal;;FoxO signaling pathway;;Herpes simplex virus 1 infection;;Influenza A;;Vascular smooth muscle contraction;;C-type lectin receptor signaling pathway;;NOD-like receptor signaling pathway;;Toll-like receptor signaling pathway;;Focal adhesion;;Apoptosis;;Cellular senescence;;Wnt signaling pathway;;mTOR signaling pathway;;Apelin signaling pathway;;VEGF signaling pathw…
	ENSGALG00010015117	RASD2	RASD family member 2 [Source:HGNC Symbol;Acc:HGNC:18229]	0.173333	0.5	0.324055	-1.62569	0.0122946	0.0338274	yes	down	gga04520;;gga04010;;gga04510	Adherens junction;;MAPK signaling pathway;;Focal adhesion
	ENSGALG00010020478	PLA2G4E	cytosolic phospholipase A2 epsilon-like	0.396667	0.0533333	7.5601	2.91841	0.00147689	0.00505014	yes	up	gga00564;;gga00565;;gga00592;;gga00591;;gga00590;;gga04217;;gga04912;;gga04270;;gga04370;;gga04010	Glycerophospholipid metabolism;;Ether lipid metabolism;;alpha-Linolenic acid metabolism;;Linoleic acid metabolism;;Arachidonic acid metabolism;;Necroptosis;;GnRH signaling pathway;;Vascular smooth muscle contraction;;VEGF signaling pathway;;MAPK signaling pathway
	ENSGALG00010007166	RASGRF2	Ras protein specific guanine nucleotide releasing factor 2 [Source:HGNC Symbol;Acc:HGNC:9876]	0.5	1.14333	0.411724	-1.28025	0.000143898	0.000603681	yes	down	gga04540;;gga04912;;gga04910;;gga04810;;gga04150;;gga04068;;gga04012;;gga04010;;gga04510	Gap junction;;GnRH signaling pathway;;Insulin signaling pathway;;Regulation of actin cytoskeleton;;mTOR signaling pathway;;FoxO signaling pathway;;ErbB signaling pathway;;MAPK signaling pathway;;Focal adhesion
	ENSGALG00010013621	PDGFRA	platelet-derived growth factor receptor, alpha polypeptide [Source:NCBI gene (formerly Entrezgene);Acc:395509]	8.45333	4.04667	2.04304	1.03072	4.52e-27	1.12e-25	yes	up	gga04540;;gga04144;;gga04916;;gga04810;;gga04060;;gga04020;;gga04010;;gga04510	Gap junction;;Endocytosis;;Melanogenesis;;Regulation of actin cytoskeleton;;Cytokine-cytokine receptor interaction;;Calcium signaling pathway;;MAPK signaling pathway;;Focal adhesion
	ENSGALG00010013226	DUSP6	dual specificity phosphatase 6 [Source:NCBI gene (formerly Entrezgene);Acc:374272]	3.00667	6.41667	0.445021	-1.16805	1.09e-10	9.82e-10	yes	down	gga04010	MAPK signaling pathway
	ENSGALG00010017563	ALK	ALK receptor tyrosine kinase [Source:HGNC Symbol;Acc:HGNC:427]	0.433333	0.95	0.465507	-1.10312	0.00237349	0.00776391	yes	down	gga04914;;gga04144;;gga04520;;gga04140;;gga04810;;gga04150;;gga04114;;gga04068;;gga04010;;gga04510	Progesterone-mediated oocyte maturation;;Endocytosis;;Adherens junction;;Autophagy - animal;;Regulation of actin cytoskeleton;;mTOR signaling pathway;;Oocyte meiosis;;FoxO signaling pathway;;MAPK signaling pathway;;Focal adhesion
	ENSGALG00010022803	RERGL	ras-related and estrogen-regulated growth inhibitor-like	0.63	0.216667	2.85325	1.51261	0.00214077	0.00706362	yes	up	gga04810;;gga04218;;gga04140;;gga04137;;gga04625;;gga04371;;gga04010	Regulation of actin cytoskeleton;;Cellular senescence;;Autophagy - animal;;Mitophagy - animal;;C-type lectin receptor signaling pathway;;Apelin signaling pathway;;MAPK signaling pathway
	ENSGALG00010024887	CASP18	initiator caspase [Source:NCBI gene (formerly Entrezgene);Acc:693266]	0.42	0.133333	4.35613	2.12305	0.0102071	0.0287817	yes	up	gga04210;;gga05132;;gga04217;;gga04010;;gga05164;;gga04115;;gga04625;;gga05168;;gga04621;;gga04620;;gga04623;;gga04622	Apoptosis;;Salmonella infection;;Necroptosis;;MAPK signaling pathway;;Influenza A;;p53 signaling pathway;;C-type lectin receptor signaling pathway;;Herpes simplex virus 1 infection;;NOD-like receptor signaling pathway;;Toll-like receptor signaling pathway;;Cytosolic DNA-sensing pathway;;RIG-I-like receptor signaling pathway
	ENSGALG00010001527	STK32C	serine/threonine kinase 32C [Source:HGNC Symbol;Acc:HGNC:21332]	0.893333	0.293333	2.10803	1.0759	0.0254853	0.0638181	yes	up	gga04540;;gga04010;;gga04310;;gga04144;;gga04912;;gga04270;;gga04910;;gga04261;;gga04530;;gga04914;;gga04114;;gga04140;;gga04371;;gga04020;;gga04340;;gga04916	Gap junction;;MAPK signaling pathway;;Wnt signaling pathway;;Endocytosis;;GnRH signaling pathway;;Vascular smooth muscle contraction;;Insulin signaling pathway;;Adrenergic signaling in cardiomyocytes;;Tight junction;;Progesterone-mediated oocyte maturation;;Oocyte meiosis;;Autophagy - animal;;Apelin signaling pathway;;Calcium signaling pathway;;Hedgehog signaling pathway;;Melanogenesis
Adherens junction	ENSGALG00010000798	Ctnnd2	Catenin delta 2	0.633333	1.22667	0.49449	-1.01599	0.012585	0.0345292	yes	down	gga04520;;gga04310	Adherens junction;;Wnt signaling pathway
	ENSGALG00010013324	PARVG	parvin gamma [Source:HGNC Symbol;Acc:HGNC:14654]	0.886667	0.326667	2.54001	1.34484	0.0158298	0.0422426	yes	up	gga04520;;gga04530;;gga04810;;gga04510	Adherens junction;;Tight junction;;Regulation of actin cytoskeleton;;Focal adhesion
	ENSGALG00010020132	SHC4	SHC adaptor protein 4 [Source:HGNC Symbol;Acc:HGNC:16743]	3.59667	14.9767	0.218836	-2.19208	1.35e-58	9.82e-57	yes	down	gga04370;;gga04910;;gga04012;;gga04520;;gga04510	VEGF signaling pathway;;Insulin signaling pathway;;ErbB signaling pathway;;Adherens junction;;Focal adhesion
	ENSGALG00010023987	TNNI3K	TNNI3 interacting kinase [Source:NCBI gene (formerly Entrezgene);Acc:100533999]	0.65	0.306667	2.06228	1.04424	0.039575	0.0918347	yes	up	gga04540;;gga04140;;gga04068;;gga05168;;gga05164;;gga04270;;gga04625;;gga04621;;gga04620;;gga04510;;gga04210;;gga04218;;gga04310;;gga04150;;gga04371;;gga04370;;gga04012;;gga04010;;gga05132;;gga04912;;gga04520;;gga04910;;gga04916;;gga04810;;gga04914;;gga04622	Gap junction;;Autophagy - animal;;FoxO signaling pathway;;Herpes simplex virus 1 infection;;Influenza A;;Vascular smooth muscle contraction;;C-type lectin receptor signaling pathway;;NOD-like receptor signaling pathway;;Toll-like receptor signaling pathway;;Focal adhesion;;Apoptosis;;Cellular senescence;;Wnt signaling pathway;;mTOR signaling pathway;;Apelin signaling pathway;;VEGF signaling pathw…
	ENSGALG00010015117	RASD2	RASD family member 2 [Source:HGNC Symbol;Acc:HGNC:18229]	0.173333	0.5	0.324055	-1.62569	0.0122946	0.0338274	yes	down	gga04520;;gga04010;;gga04510	Adherens junction;;MAPK signaling pathway;;Focal adhesion
	ENSGALG00010005848	WASF3	WASP family member 3 [Source:HGNC Symbol;Acc:HGNC:12734]	11.0233	4.72333	2.24382	1.16596	2.35e-27	5.89e-26	yes	up	gga05132;;gga04520;;gga04810	Salmonella infection;;Adherens junction;;Regulation of actin cytoskeleton
	ENSGALG00010026481	DIXDC1	DIX domain containing 1 [Source:HGNC Symbol;Acc:HGNC:23695]	2.46667	0.903333	2.63872	1.39984	6.42e-07	3.89e-06	yes	up	gga04150;;gga04310;;gga04520;;gga04916;;gga04530;;gga04810;;gga04330;;gga04510	mTOR signaling pathway;;Wnt signaling pathway;;Adherens junction;;Melanogenesis;;Tight junction;;Regulation of actin cytoskeleton;;Notch signaling pathway;;Focal adhesion
	ENSGALG00010022098	CDC7	cell division cycle 7 [Source:HGNC Symbol;Acc:HGNC:1745]	5.16333	11.6633	0.432896	-1.20791	2.08e-19	3.56e-18	yes	down	gga04540;;gga04310;;gga04520;;gga03008;;gga04137;;gga04110;;gga04340;;gga04068	Gap junction;;Wnt signaling pathway;;Adherens junction;;Ribosome biogenesis in eukaryotes;;Mitophagy - animal;;Cell cycle;;Hedgehog signaling pathway;;FoxO signaling pathway
	ENSGALG00010017563	ALK	ALK receptor tyrosine kinase [Source:HGNC Symbol;Acc:HGNC:427]	0.433333	0.95	0.465507	-1.10312	0.00237349	0.00776391	yes	down	gga04914;;gga04144;;gga04520;;gga04140;;gga04810;;gga04150;;gga04114;;gga04068;;gga04010;;gga04510	Progesterone-mediated oocyte maturation;;Endocytosis;;Adherens junction;;Autophagy - animal;;Regulation of actin cytoskeleton;;mTOR signaling pathway;;Oocyte meiosis;;FoxO signaling pathway;;MAPK signaling pathway;;Focal adhesion
Wnt signaling pathway	ENSGALG00010000798	Ctnnd2	Catenin delta 2	0.633333	1.22667	0.49449	-1.01599	0.012585	0.0345292	yes	down	gga04520;;gga04310	Adherens junction;;Wnt signaling pathway
	ENSGALG00010014880	SFRP2	secreted frizzled related protein 2 [Source:NCBI gene (formerly Entrezgene);Acc:395546]	76.7267	34.9267	2.14536	1.10122	1.8e-106	3.52e-104	yes	up	gga04310	Wnt signaling pathway
	ENSGALG00010018780	WDHD1	WD repeat and HMG-box DNA binding protein 1 [Source:HGNC Symbol;Acc:HGNC:23170]	4.16333	8.73	0.461685	-1.11502	1.34e-20	2.43e-19	yes	down	gga04140;;gga04621;;gga04310;;gga04136	Autophagy - animal;;NOD-like receptor signaling pathway;;Wnt signaling pathway;;Autophagy - other
	ENSGALG00010009284	CCN3	cellular communication network factor 3 [Source:NCBI gene (formerly Entrezgene);Acc:396204]	125.62	281.793	0.433366	-1.20634	4.71e-258	4.28e-255	yes	down	gga04371;;gga04310	Apelin signaling pathway;;Wnt signaling pathway
	ENSGALG00010023987	TNNI3K	TNNI3 interacting kinase [Source:NCBI gene (formerly Entrezgene);Acc:100533999]	0.65	0.306667	2.06228	1.04424	0.039575	0.0918347	yes	up	gga04540;;gga04140;;gga04068;;gga05168;;gga05164;;gga04270;;gga04625;;gga04621;;gga04620;;gga04510;;gga04210;;gga04218;;gga04310;;gga04150;;gga04371;;gga04370;;gga04012;;gga04010;;gga05132;;gga04912;;gga04520;;gga04910;;gga04916;;gga04810;;gga04914;;gga04622	Gap junction;;Autophagy - animal;;FoxO signaling pathway;;Herpes simplex virus 1 infection;;Influenza A;;Vascular smooth muscle contraction;;C-type lectin receptor signaling pathway;;NOD-like receptor signaling pathway;;Toll-like receptor signaling pathway;;Focal adhesion;;Apoptosis;;Cellular senescence;;Wnt signaling pathway;;mTOR signaling pathway;;Apelin signaling pathway;;VEGF signaling pathw…
	ENSGALG00010008100	LOC121113114	probable 2-ketogluconate reductase	3.21	1.32	2.15815	1.10979	6.47e-05	0.000288794	yes	up	gga00270;;gga04310;;gga00620;;gga04330;;gga00260;;gga00630	Cysteine and methionine metabolism;;Wnt signaling pathway;;Pyruvate metabolism;;Notch signaling pathway;;Glycine, serine and threonine metabolism;;Glyoxylate and dicarboxylate metabolism
	ENSGALG00010029771	SOX9	SRY-box 9 [Source:NCBI gene (formerly Entrezgene);Acc:374148]	2.05	0.746667	2.67358	1.41877	4.96e-07	3.05e-06	yes	up	gga04310	Wnt signaling pathway
	ENSGALG00010026481	DIXDC1	DIX domain containing 1 [Source:HGNC Symbol;Acc:HGNC:23695]	2.46667	0.903333	2.63872	1.39984	6.42e-07	3.89e-06	yes	up	gga04150;;gga04310;;gga04520;;gga04916;;gga04530;;gga04810;;gga04330;;gga04510	mTOR signaling pathway;;Wnt signaling pathway;;Adherens junction;;Melanogenesis;;Tight junction;;Regulation of actin cytoskeleton;;Notch signaling pathway;;Focal adhesion
	ENSGALG00010022098	CDC7	cell division cycle 7 [Source:HGNC Symbol;Acc:HGNC:1745]	5.16333	11.6633	0.432896	-1.20791	2.08e-19	3.56e-18	yes	down	gga04540;;gga04310;;gga04520;;gga03008;;gga04137;;gga04110;;gga04340;;gga04068	Gap junction;;Wnt signaling pathway;;Adherens junction;;Ribosome biogenesis in eukaryotes;;Mitophagy - animal;;Cell cycle;;Hedgehog signaling pathway;;FoxO signaling pathway
	ENSGALG00010001527	STK32C	serine/threonine kinase 32C [Source:HGNC Symbol;Acc:HGNC:21332]	0.893333	0.293333	2.10803	1.0759	0.0254853	0.0638181	yes	up	gga04540;;gga04010;;gga04310;;gga04144;;gga04912;;gga04270;;gga04910;;gga04261;;gga04530;;gga04914;;gga04114;;gga04140;;gga04371;;gga04020;;gga04340;;gga04916	Gap junction;;MAPK signaling pathway;;Wnt signaling pathway;;Endocytosis;;GnRH signaling pathway;;Vascular smooth muscle contraction;;Insulin signaling pathway;;Adrenergic signaling in cardiomyocytes;;Tight junction;;Progesterone-mediated oocyte maturation;;Oocyte meiosis;;Autophagy - animal;;Apelin signaling pathway;;Calcium signaling pathway;;Hedgehog signaling pathway;;Melanogenesis
Focal adhesion	ENSGALG00010013324	PARVG	parvin gamma [Source:HGNC Symbol;Acc:HGNC:14654]	0.886667	0.326667	2.54001	1.34484	0.0158298	0.0422426	yes	up	gga04520;;gga04530;;gga04810;;gga04510	Adherens junction;;Tight junction;;Regulation of actin cytoskeleton;;Focal adhesion
	ENSGALG00010018391	STAC	SH3 and cysteine rich domain [Source:HGNC Symbol;Acc:HGNC:11353]	18.3267	41.2467	0.434086	-1.20395	2.9e-111	5.81e-109	yes	down	gga04210;;gga04540;;gga04912;;gga04910;;gga04150;;gga04510;;gga04012;;gga04010;;gga04068	Apoptosis;;Gap junction;;GnRH signaling pathway;;Insulin signaling pathway;;mTOR signaling pathway;;Focal adhesion;;ErbB signaling pathway;;MAPK signaling pathway;;FoxO signaling pathway
	ENSGALG00010024168	BIRC7	baculoviral IAP repeat containing 7 [Source:HGNC Symbol;Acc:HGNC:13702]	0.04	0.286667	0.117797	-3.08562	0.0250943	1	yes	down	gga04210;;gga05132;;gga05168;;gga04217;;gga04621;;gga04120;;gga04510	Apoptosis;;Salmonella infection;;Herpes simplex virus 1 infection;;Necroptosis;;NOD-like receptor signaling pathway;;Ubiquitin mediated proteolysis;;Focal adhesion
	ENSGALG00010020132	SHC4	SHC adaptor protein 4 [Source:HGNC Symbol;Acc:HGNC:16743]	3.59667	14.9767	0.218836	-2.19208	1.35e-58	9.82e-57	yes	down	gga04370;;gga04910;;gga04012;;gga04520;;gga04510	VEGF signaling pathway;;Insulin signaling pathway;;ErbB signaling pathway;;Adherens junction;;Focal adhesion
	ENSGALG00010023987	TNNI3K	TNNI3 interacting kinase [Source:NCBI gene (formerly Entrezgene);Acc:100533999]	0.65	0.306667	2.06228	1.04424	0.039575	0.0918347	yes	up	gga04540;;gga04140;;gga04068;;gga05168;;gga05164;;gga04270;;gga04625;;gga04621;;gga04620;;gga04510;;gga04210;;gga04218;;gga04310;;gga04150;;gga04371;;gga04370;;gga04012;;gga04010;;gga05132;;gga04912;;gga04520;;gga04910;;gga04916;;gga04810;;gga04914;;gga04622	Gap junction;;Autophagy - animal;;FoxO signaling pathway;;Herpes simplex virus 1 infection;;Influenza A;;Vascular smooth muscle contraction;;C-type lectin receptor signaling pathway;;NOD-like receptor signaling pathway;;Toll-like receptor signaling pathway;;Focal adhesion;;Apoptosis;;Cellular senescence;;Wnt signaling pathway;;mTOR signaling pathway;;Apelin signaling pathway;;VEGF signaling pathw…
	ENSGALG00010015117	RASD2	RASD family member 2 [Source:HGNC Symbol;Acc:HGNC:18229]	0.173333	0.5	0.324055	-1.62569	0.0122946	0.0338274	yes	down	gga04520;;gga04010;;gga04510	Adherens junction;;MAPK signaling pathway;;Focal adhesion
	ENSGALG00010010859	STK35	serine/threonine kinase 35-like	2.01667	4.82667	0.413744	-1.27319	1.6e-13	1.84e-12	yes	down	gga05132;;gga04012;;gga04810;;gga04510	Salmonella infection;;ErbB signaling pathway;;Regulation of actin cytoskeleton;;Focal adhesion
	ENSGALG00010007166	RASGRF2	Ras protein specific guanine nucleotide releasing factor 2 [Source:HGNC Symbol;Acc:HGNC:9876]	0.5	1.14333	0.411724	-1.28025	0.000143898	0.000603681	yes	down	gga04540;;gga04912;;gga04910;;gga04810;;gga04150;;gga04068;;gga04012;;gga04010;;gga04510	Gap junction;;GnRH signaling pathway;;Insulin signaling pathway;;Regulation of actin cytoskeleton;;mTOR signaling pathway;;FoxO signaling pathway;;ErbB signaling pathway;;MAPK signaling pathway;;Focal adhesion
	ENSGALG00010013621	PDGFRA	platelet-derived growth factor receptor, alpha polypeptide [Source:NCBI gene (formerly Entrezgene);Acc:395509]	8.45333	4.04667	2.04304	1.03072	4.52e-27	1.12e-25	yes	up	gga04540;;gga04144;;gga04916;;gga04810;;gga04060;;gga04020;;gga04010;;gga04510	Gap junction;;Endocytosis;;Melanogenesis;;Regulation of actin cytoskeleton;;Cytokine-cytokine receptor interaction;;Calcium signaling pathway;;MAPK signaling pathway;;Focal adhesion
	ENSGALG00010026481	DIXDC1	DIX domain containing 1 [Source:HGNC Symbol;Acc:HGNC:23695]	2.46667	0.903333	2.63872	1.39984	6.42e-07	3.89e-06	yes	up	gga04150;;gga04310;;gga04520;;gga04916;;gga04530;;gga04810;;gga04330;;gga04510	mTOR signaling pathway;;Wnt signaling pathway;;Adherens junction;;Melanogenesis;;Tight junction;;Regulation of actin cytoskeleton;;Notch signaling pathway;;Focal adhesion
	ENSGALG00010017563	ALK	ALK receptor tyrosine kinase [Source:HGNC Symbol;Acc:HGNC:427]	0.433333	0.95	0.465507	-1.10312	0.00237349	0.00776391	yes	down	gga04914;;gga04144;;gga04520;;gga04140;;gga04810;;gga04150;;gga04114;;gga04068;;gga04010;;gga04510	Progesterone-mediated oocyte maturation;;Endocytosis;;Adherens junction;;Autophagy - animal;;Regulation of actin cytoskeleton;;mTOR signaling pathway;;Oocyte meiosis;;FoxO signaling pathway;;MAPK signaling pathway;;Focal adhesion
	ENSGALG00010029651	CHAD	Chondroadherin	1.39	0.643333	2.12445	1.08709	0.0146903	0.0395186	yes	up	gga04512;;gga04510	ECM-receptor interaction;;Focal adhesion
	ENSGALG00010028151	DOCK3	dedicator of cytokinesis 3 [Source:HGNC Symbol;Acc:HGNC:2989]	0.153333	0.323333	0.461099	-1.11685	0.0176936	0.0465339	yes	down	gga04810;;gga04510	Regulation of actin cytoskeleton;;Focal adhesion
Autophagy - animal	ENSGALG00010025318	NUAK2	NUAK family kinase 2 [Source:HGNC Symbol;Acc:HGNC:29558]	5.26667	10.6467	0.479023	-1.06183	1.22e-14	1.53e-13	yes	down	gga04910;;gga04140;;gga04530;;gga04920;;gga04150;;gga04371;;gga04068	Insulin signaling pathway;;Autophagy - animal;;Tight junction;;Adipocytokine signaling pathway;;mTOR signaling pathway;;Apelin signaling pathway;;FoxO signaling pathway
	ENSGALG00010018780	WDHD1	WD repeat and HMG-box DNA binding protein 1 [Source:HGNC Symbol;Acc:HGNC:23170]	4.16333	8.73	0.461685	-1.11502	1.34e-20	2.43e-19	yes	down	gga04140;;gga04621;;gga04310;;gga04136	Autophagy - animal;;NOD-like receptor signaling pathway;;Wnt signaling pathway;;Autophagy - other
	ENSGALG00010004949	RAB39A	RAB39A, member RAS oncogene family [Source:HGNC Symbol;Acc:HGNC:16521]	10.78	4.92333	2.12549	1.0878	6.19e-20	1.09e-18	yes	up	gga04140;;gga04530	Autophagy - animal;;Tight junction
	ENSGALG00010015541	RASEF	RAS and EF-hand domain containing [Source:HGNC Symbol;Acc:HGNC:26464]	0.06	0.25	0.238387	-2.06862	0.0445394	1	yes	down	gga04144;;gga04140;;gga04530	Endocytosis;;Autophagy - animal;;Tight junction
	ENSGALG00010021123	RYR3	ryanodine receptor 3 [Source:NCBI gene (formerly Entrezgene);Acc:396111]	6.34667	13.69	0.461451	-1.11575	9.49e-71	9.67e-69	yes	down	gga04210;;gga04540;;gga04218;;gga04140;;gga04912;;gga04270;;gga04261;;gga04260;;gga04625;;gga04070;;gga04371;;gga04020;;gga04621;;gga04114	Apoptosis;;Gap junction;;Cellular senescence;;Autophagy - animal;;GnRH signaling pathway;;Vascular smooth muscle contraction;;Adrenergic signaling in cardiomyocytes;;Cardiac muscle contraction;;C-type lectin receptor signaling pathway;;Phosphatidylinositol signaling system;;Apelin signaling pathway;;Calcium signaling pathway;;NOD-like receptor signaling pathway;;Oocyte meiosis
	ENSGALG00010023987	TNNI3K	TNNI3 interacting kinase [Source:NCBI gene (formerly Entrezgene);Acc:100533999]	0.65	0.306667	2.06228	1.04424	0.039575	0.0918347	yes	up	gga04540;;gga04140;;gga04068;;gga05168;;gga05164;;gga04270;;gga04625;;gga04621;;gga04620;;gga04510;;gga04210;;gga04218;;gga04310;;gga04150;;gga04371;;gga04370;;gga04012;;gga04010;;gga05132;;gga04912;;gga04520;;gga04910;;gga04916;;gga04810;;gga04914;;gga04622	Gap junction;;Autophagy - animal;;FoxO signaling pathway;;Herpes simplex virus 1 infection;;Influenza A;;Vascular smooth muscle contraction;;C-type lectin receptor signaling pathway;;NOD-like receptor signaling pathway;;Toll-like receptor signaling pathway;;Focal adhesion;;Apoptosis;;Cellular senescence;;Wnt signaling pathway;;mTOR signaling pathway;;Apelin signaling pathway;;VEGF signaling pathw…
	ENSGALG00010009387	DEPTOR	DEP domain containing MTOR-interacting protein [Source:NCBI gene (formerly Entrezgene);Acc:420357]	14.6633	6.93667	2.04459	1.03181	2.94e-15	3.88e-14	yes	up	gga04261;;gga04140;;gga04150	Adrenergic signaling in cardiomyocytes;;Autophagy - animal;;mTOR signaling pathway
	ENSGALG00010017563	ALK	ALK receptor tyrosine kinase [Source:HGNC Symbol;Acc:HGNC:427]	0.433333	0.95	0.465507	-1.10312	0.00237349	0.00776391	yes	down	gga04914;;gga04144;;gga04520;;gga04140;;gga04810;;gga04150;;gga04114;;gga04068;;gga04010;;gga04510	Progesterone-mediated oocyte maturation;;Endocytosis;;Adherens junction;;Autophagy - animal;;Regulation of actin cytoskeleton;;mTOR signaling pathway;;Oocyte meiosis;;FoxO signaling pathway;;MAPK signaling pathway;;Focal adhesion
	ENSGALG00010022803	RERGL	ras-related and estrogen-regulated growth inhibitor-like	0.63	0.216667	2.85325	1.51261	0.00214077	0.00706362	yes	up	gga04810;;gga04218;;gga04140;;gga04137;;gga04625;;gga04371;;gga04010	Regulation of actin cytoskeleton;;Cellular senescence;;Autophagy - animal;;Mitophagy - animal;;C-type lectin receptor signaling pathway;;Apelin signaling pathway;;MAPK signaling pathway
	ENSGALG00010001527	STK32C	serine/threonine kinase 32C [Source:HGNC Symbol;Acc:HGNC:21332]	0.893333	0.293333	2.10803	1.0759	0.0254853	0.0638181	yes	up	gga04540;;gga04010;;gga04310;;gga04144;;gga04912;;gga04270;;gga04910;;gga04261;;gga04530;;gga04914;;gga04114;;gga04140;;gga04371;;gga04020;;gga04340;;gga04916	Gap junction;;MAPK signaling pathway;;Wnt signaling pathway;;Endocytosis;;GnRH signaling pathway;;Vascular smooth muscle contraction;;Insulin signaling pathway;;Adrenergic signaling in cardiomyocytes;;Tight junction;;Progesterone-mediated oocyte maturation;;Oocyte meiosis;;Autophagy - animal;;Apelin signaling pathway;;Calcium signaling pathway;;Hedgehog signaling pathway;;Melanogenesis
Fatty acid degradation	ENSGALG00010000247	ACD11 dehydrogenase	putative acyl-CoA dehydrogenase AidB-like	0.856667	0.31	2.70387	1.43503	0.00362187	0.0114257	yes	up	gga00280;;gga00650;;gga00410;;gga00640;;gga00071;;gga03320	Valine, leucine and isoleucine degradation;;Butanoate metabolism;;beta-Alanine metabolism;;Propanoate metabolism;;Fatty acid degradation;;PPAR signaling pathway
	ENSGALG00010006035	ADH1C	alcohol dehydrogenase 1C (class I), gamma polypeptide [Source:NCBI gene (formerly Entrezgene);Acc:771920]	7.63333	3.22333	2.34825	1.23159	2.47e-13	2.79e-12	yes	up	gga00010;;gga00620;;gga00980;;gga00350;;gga00982;;gga00071;;gga00830	Glycolysis / Gluconeogenesis;;Pyruvate metabolism;;Metabolism of xenobiotics by cytochrome P450;;Tyrosine metabolism;;Drug metabolism - cytochrome P450;;Fatty acid degradation;;Retinol metabolism
Toll-like receptor signaling pathway	ENSGALG00010016752	TLR5	Toll-like receptor 5	12	4.39333	2.71434	1.4406	1.8e-44	8.65e-43	yes	up	gga05132;;gga04145;;gga04620;;gga05168;;gga05164	Salmonella infection;;Phagosome;;Toll-like receptor signaling pathway;;Herpes simplex virus 1 infection;;Influenza A
	ENSGALG00010023987	TNNI3K	TNNI3 interacting kinase [Source:NCBI gene (formerly Entrezgene);Acc:100533999]	0.65	0.306667	2.06228	1.04424	0.039575	0.0918347	yes	up	gga04540;;gga04140;;gga04068;;gga05168;;gga05164;;gga04270;;gga04625;;gga04621;;gga04620;;gga04510;;gga04210;;gga04218;;gga04310;;gga04150;;gga04371;;gga04370;;gga04012;;gga04010;;gga05132;;gga04912;;gga04520;;gga04910;;gga04916;;gga04810;;gga04914;;gga04622	Gap junction;;Autophagy - animal;;FoxO signaling pathway;;Herpes simplex virus 1 infection;;Influenza A;;Vascular smooth muscle contraction;;C-type lectin receptor signaling pathway;;NOD-like receptor signaling pathway;;Toll-like receptor signaling pathway;;Focal adhesion;;Apoptosis;;Cellular senescence;;Wnt signaling pathway;;mTOR signaling pathway;;Apelin signaling pathway;;VEGF signaling pathw…
	ENSGALG00010024887	CASP18	initiator caspase [Source:NCBI gene (formerly Entrezgene);Acc:693266]	0.42	0.133333	4.35613	2.12305	0.0102071	0.0287817	yes	up	gga04210;;gga05132;;gga04217;;gga04010;;gga05164;;gga04115;;gga04625;;gga05168;;gga04621;;gga04620;;gga04623;;gga04622	Apoptosis;;Salmonella infection;;Necroptosis;;MAPK signaling pathway;;Influenza A;;p53 signaling pathway;;C-type lectin receptor signaling pathway;;Herpes simplex virus 1 infection;;NOD-like receptor signaling pathway;;Toll-like receptor signaling pathway;;Cytosolic DNA-sensing pathway;;RIG-I-like receptor signaling pathway
	ENSGALG00010001941	IL6	interleukin 6 [Source:NCBI gene (formerly Entrezgene);Acc:395337]	4.41667	5.08	0.496066	-1.0114	0.000378245	0.00146023	yes	down	gga05132;;gga05168;;gga04218;;gga04672;;gga05164;;gga04060;;gga04625;;gga04621;;gga04620;;gga04623;;gga04068	Salmonella infection;;Herpes simplex virus 1 infection;;Cellular senescence;;Intestinal immune network for IgA production;;Influenza A;;Cytokine-cytokine receptor interaction;;C-type lectin receptor signaling pathway;;NOD-like receptor signaling pathway;;Toll-like receptor signaling pathway;;Cytosolic DNA-sensing pathway;;FoxO signaling pathway
	ENSGALG00010029945	CCL4	C-C motif chemokine ligand 4 [Source:NCBI gene (formerly Entrezgene);Acc:395468]	2.88	10.09	0.280356	-1.83467	4.16e-08	2.92e-07	yes	down	gga05168;;gga05164;;gga04060;;gga04621;;gga04620;;gga04623	Herpes simplex virus 1 infection;;Influenza A;;Cytokine-cytokine receptor interaction;;NOD-like receptor signaling pathway;;Toll-like receptor signaling pathway;;Cytosolic DNA-sensing pathway
Drug metabolism - cytochrome P450	ENSGALG00010006035	ADH1C	alcohol dehydrogenase 1C (class I), gamma polypeptide [Source:NCBI gene (formerly Entrezgene);Acc:771920]	7.63333	3.22333	2.34825	1.23159	2.47e-13	2.79e-12	yes	up	gga00010;;gga00620;;gga00980;;gga00350;;gga00982;;gga00071;;gga00830	Glycolysis / Gluconeogenesis;;Pyruvate metabolism;;Metabolism of xenobiotics by cytochrome P450;;Tyrosine metabolism;;Drug metabolism - cytochrome P450;;Fatty acid degradation;;Retinol metabolism
Metabolism of xenobiotics by cytochrome P450	ENSGALG00010006035	ADH1C	alcohol dehydrogenase 1C (class I), gamma polypeptide [Source:NCBI gene (formerly Entrezgene);Acc:771920]	7.63333	3.22333	2.34825	1.23159	2.47e-13	2.79e-12	yes	up	gga00010;;gga00620;;gga00980;;gga00350;;gga00982;;gga00071;;gga00830	Glycolysis / Gluconeogenesis;;Pyruvate metabolism;;Metabolism of xenobiotics by cytochrome P450;;Tyrosine metabolism;;Drug metabolism - cytochrome P450;;Fatty acid degradation;;Retinol metabolism
Tight junction	ENSGALG00010025318	NUAK2	NUAK family kinase 2 [Source:HGNC Symbol;Acc:HGNC:29558]	5.26667	10.6467	0.479023	-1.06183	1.22e-14	1.53e-13	yes	down	gga04910;;gga04140;;gga04530;;gga04920;;gga04150;;gga04371;;gga04068	Insulin signaling pathway;;Autophagy - animal;;Tight junction;;Adipocytokine signaling pathway;;mTOR signaling pathway;;Apelin signaling pathway;;FoxO signaling pathway
	ENSGALG00010013324	PARVG	parvin gamma [Source:HGNC Symbol;Acc:HGNC:14654]	0.886667	0.326667	2.54001	1.34484	0.0158298	0.0422426	yes	up	gga04520;;gga04530;;gga04810;;gga04510	Adherens junction;;Tight junction;;Regulation of actin cytoskeleton;;Focal adhesion
	ENSGALG00010004949	RAB39A	RAB39A, member RAS oncogene family [Source:HGNC Symbol;Acc:HGNC:16521]	10.78	4.92333	2.12549	1.0878	6.19e-20	1.09e-18	yes	up	gga04140;;gga04530	Autophagy - animal;;Tight junction
	ENSGALG00010015541	RASEF	RAS and EF-hand domain containing [Source:HGNC Symbol;Acc:HGNC:26464]	0.06	0.25	0.238387	-2.06862	0.0445394	1	yes	down	gga04144;;gga04140;;gga04530	Endocytosis;;Autophagy - animal;;Tight junction
	ENSGALG00010017656	FSD2	fibronectin type III and SPRY domain containing 2 [Source:HGNC Symbol;Acc:HGNC:18024]	0.34	0.656667	0.495663	-1.01257	0.00845557	0.024278	yes	down	gga04530;;gga04120	Tight junction;;Ubiquitin mediated proteolysis
	ENSGALG00010026481	DIXDC1	DIX domain containing 1 [Source:HGNC Symbol;Acc:HGNC:23695]	2.46667	0.903333	2.63872	1.39984	6.42e-07	3.89e-06	yes	up	gga04150;;gga04310;;gga04520;;gga04916;;gga04530;;gga04810;;gga04330;;gga04510	mTOR signaling pathway;;Wnt signaling pathway;;Adherens junction;;Melanogenesis;;Tight junction;;Regulation of actin cytoskeleton;;Notch signaling pathway;;Focal adhesion
	ENSGALG00010001527	STK32C	serine/threonine kinase 32C [Source:HGNC Symbol;Acc:HGNC:21332]	0.893333	0.293333	2.10803	1.0759	0.0254853	0.0638181	yes	up	gga04540;;gga04010;;gga04310;;gga04144;;gga04912;;gga04270;;gga04910;;gga04261;;gga04530;;gga04914;;gga04114;;gga04140;;gga04371;;gga04020;;gga04340;;gga04916	Gap junction;;MAPK signaling pathway;;Wnt signaling pathway;;Endocytosis;;GnRH signaling pathway;;Vascular smooth muscle contraction;;Insulin signaling pathway;;Adrenergic signaling in cardiomyocytes;;Tight junction;;Progesterone-mediated oocyte maturation;;Oocyte meiosis;;Autophagy - animal;;Apelin signaling pathway;;Calcium signaling pathway;;Hedgehog signaling pathway;;Melanogenesis
Calcium signaling pathway	ENSGALG00010017056	AGTR1	angiotensin II receptor type 1 [Source:NCBI gene (formerly Entrezgene);Acc:396065]	0.576667	0.26	2.08668	1.06121	0.000588082	0.00218442	yes	up	gga04144;;gga04270;;gga04261;;gga04060;;gga04080;;gga04371;;gga04020	Endocytosis;;Vascular smooth muscle contraction;;Adrenergic signaling in cardiomyocytes;;Cytokine-cytokine receptor interaction;;Neuroactive ligand-receptor interaction;;Apelin signaling pathway;;Calcium signaling pathway
	ENSGALG00010021123	RYR3	ryanodine receptor 3 [Source:NCBI gene (formerly Entrezgene);Acc:396111]	6.34667	13.69	0.461451	-1.11575	9.49e-71	9.67e-69	yes	down	gga04210;;gga04540;;gga04218;;gga04140;;gga04912;;gga04270;;gga04261;;gga04260;;gga04625;;gga04070;;gga04371;;gga04020;;gga04621;;gga04114	Apoptosis;;Gap junction;;Cellular senescence;;Autophagy - animal;;GnRH signaling pathway;;Vascular smooth muscle contraction;;Adrenergic signaling in cardiomyocytes;;Cardiac muscle contraction;;C-type lectin receptor signaling pathway;;Phosphatidylinositol signaling system;;Apelin signaling pathway;;Calcium signaling pathway;;NOD-like receptor signaling pathway;;Oocyte meiosis
	ENSGALG00010013621	PDGFRA	platelet-derived growth factor receptor, alpha polypeptide [Source:NCBI gene (formerly Entrezgene);Acc:395509]	8.45333	4.04667	2.04304	1.03072	4.52e-27	1.12e-25	yes	up	gga04540;;gga04144;;gga04916;;gga04810;;gga04060;;gga04020;;gga04010;;gga04510	Gap junction;;Endocytosis;;Melanogenesis;;Regulation of actin cytoskeleton;;Cytokine-cytokine receptor interaction;;Calcium signaling pathway;;MAPK signaling pathway;;Focal adhesion
	ENSGALG00010028426	GPR21	G protein-coupled receptor 21 [Source:HGNC Symbol;Acc:HGNC:4476]	0.2	0.88	0.194407	-2.36285	0.00136426	0.00470033	yes	down	gga04080;;gga04020;;gga04261	Neuroactive ligand-receptor interaction;;Calcium signaling pathway;;Adrenergic signaling in cardiomyocytes
	ENSGALG00010018405	DCLK3	doublecortin like kinase 3 [Source:HGNC Symbol;Acc:HGNC:19005]	0.0833333	0.376667	0.216403	-2.20821	0.00227365	0.00747314	yes	down	gga04020	Calcium signaling pathway
	ENSGALG00010015585	BDKRB1	bradykinin receptor B1 [Source:NCBI gene (formerly Entrezgene);Acc:772372]	1.69333	3.17667	0.480062	-1.05871	4.53e-08	3.16e-07	yes	down	gga04270;;gga04261;;gga04810;;gga04060;;gga04080;;gga04371;;gga04020	Vascular smooth muscle contraction;;Adrenergic signaling in cardiomyocytes;;Regulation of actin cytoskeleton;;Cytokine-cytokine receptor interaction;;Neuroactive ligand-receptor interaction;;Apelin signaling pathway;;Calcium signaling pathway
	ENSGALG00010001527	STK32C	serine/threonine kinase 32C [Source:HGNC Symbol;Acc:HGNC:21332]	0.893333	0.293333	2.10803	1.0759	0.0254853	0.0638181	yes	up	gga04540;;gga04010;;gga04310;;gga04144;;gga04912;;gga04270;;gga04910;;gga04261;;gga04530;;gga04914;;gga04114;;gga04140;;gga04371;;gga04020;;gga04340;;gga04916	Gap junction;;MAPK signaling pathway;;Wnt signaling pathway;;Endocytosis;;GnRH signaling pathway;;Vascular smooth muscle contraction;;Insulin signaling pathway;;Adrenergic signaling in cardiomyocytes;;Tight junction;;Progesterone-mediated oocyte maturation;;Oocyte meiosis;;Autophagy - animal;;Apelin signaling pathway;;Calcium signaling pathway;;Hedgehog signaling pathway;;Melanogenesis
Cell adhesion molecules	ENSGALG00010018540	TNFSF10	tumor necrosis factor superfamily member 10 [Source:NCBI gene (formerly Entrezgene);Acc:378894]	53.77	23.5667	2.31782	1.21277	6.01e-98	1.05e-95	yes	up	gga04210;;gga05132;;gga04217;;gga04672;;gga05164;;gga04060;;gga05168;;gga04514;;gga04010;;gga04068	Apoptosis;;Salmonella infection;;Necroptosis;;Intestinal immune network for IgA production;;Influenza A;;Cytokine-cytokine receptor interaction;;Herpes simplex virus 1 infection;;Cell adhesion molecules;;MAPK signaling pathway;;FoxO signaling pathway
	ENSGALG00010010494	CES1L2	Carboxylic ester hydrolase	8.16667	4.40333	2.00853	1.00614	0.000277787	0.00110491	yes	up	gga04514;;gga00983	Cell adhesion molecules;;Drug metabolism - other enzymes
